# Supplementary material for: The influence of survival conditions on farmer willingness to participate in non-grain conversions of cultivated land based on the SOR model
Source: PLoS One. 2025 Feb 18;20(2):e0318441. doi: 10.1371/journal.pone.0318441 (PMC11835328; doi:10.1371/journal.pone.0318441)
Supplement: S1 Fig — (XLSX) [file pone.0318441.s001.xlsx]

## Sheet: Sheet1
	Personal characteristics		Family characteristics				ES				IS				PB				PR				Behavioral intention
number	1.Gender	2.Age/year	3.Homestyle	4.Distance from village to township government/km	5.Area of cultivated land per household	6.Number of cultivated land pieces per household	7.Current policy/ES1	8.Local government/ES2	9.Benefit from cultivation/ES3	10.Tillage conditions/ES4	11.Family expenditure/IS1	12.Family livelihood/IS2	13.Children's expenses/IS3	14.Medical care for the elderly/IS4	15.Increase economic benefits/PB1	16.Improve quality of life/PB2	17.Promote children's development/PB3	18.Improve social status/PB4	19.Legal unishment risk/PR1	20.Natural disaster risk/PR2	21.Technical hortage risk/PR3	22.Funds reakdown risk/PR4	23.Recent willingness (RW) of NGC	24.Long-term willingness (LW) of NGC	25.Recent NGC behavior
1	2	2	1	2	7	3	5	4	4	4	5	5	5	5	4	4	4	4	4	4	4	4	2	1	1
2	2	4	1	3	2	1	3	3	3	3	4	3	3	3	3	3	4	3	3	4	3	4	1	1	2
3	2	3	1	1	3	2	3	4	5	4	4	3	2	2	4	3	4	3	3	3	4	3	2	1	2
4	1	3	1	1	5	3	3	3	4	4	4	4	2	4	3	3	4	3	3	4	3	3	2	1	1
5	2	2	1	1	4	1	3	4	1	2	2	3	2	1	5	3	4	4	3	4	4	1	2	1	2
6	2	3	1	1	3	1	4	4	3	3	2	1	2	2	3	2	4	2	3	3	2	2	2	2	2
7	2	3	1	1	5	2	3	3	4	4	4	3	4	3	1	1	1	3	3	4	3	2	2	2	2
8	2	2	1	1	4	3	3	4	3	3	2	3	4	3	4	2	3	2	2	4	2	3	2	2	2
9	2	3	1	1	6	2	3	3	4	4	2	4	3	3	3	2	2	4	3	4	4	3	1	2	1
10	2	3	1	1	6	2	2	4	4	4	4	3	4	3	3	3	3	3	3	3	4	3	2	2	2
11	2	2	1	1	5	3	2	2	2	3	4	3	2	3	2	2	3	4	4	3	3	4	2	2	2
12	1	2	1	2	6	3	3	3	3	3	3	3	3	3	3	3	3	3	3	3	3	3	1	1	2
13	1	2	1	2	6	5	3	3	3	3	3	3	3	3	3	3	3	3	3	3	3	3	1	1	2
14	1	2	1	2	6	4	3	3	3	3	3	3	3	3	3	3	3	3	3	3	3	3	1	1	2
15	1	1	1	2	4	1	3	3	3	3	4	4	3	3	3	2	2	4	4	4	3	4	1	1	1
16	2	3	1	1	4	1	3	3	3	3	3	3	3	3	3	3	3	3	3	3	4	3	2	2	2
17	1	3	1	1	6	3	3	4	3	2	4	2	3	3	4	2	4	2	3	5	3	3	1	1	2
18	2	3	1	1	7	4	3	3	3	3	3	3	3	3	3	3	3	3	3	3	3	3	2	2	2
19	2	3	1	2	7	4	4	4	4	3	3	4	4	3	3	4	4	3	4	5	4	5	2	2	2
20	2	4	1	1	3	1	5	5	3	3	2	3	4	3	2	3	4	2	3	4	2	3	1	2	2
21	2	3	1	1	9	2	3	3	3	3	3	3	1	5	3	3	3	3	3	3	3	3	2	2	2
22	2	3	1	1	5	3	3	3	3	3	3	4	3	3	3	3	3	3	3	3	3	3	1	1	2
23	2	3	1	1	7	3	2	2	3	2	3	3	3	2	4	3	4	3	3	4	3	4	1	1	2
24	2	3	1	1	6	2	2	2	3	3	3	3	4	4	3	3	4	4	3	3	3	3	2	2	2
25	2	3	1	1	6	3	3	3	3	3	3	3	2	2	3	3	3	3	3	3	3	3	1	1	1
26	1	3	1	1	7	2	3	3	3	3	2	2	1	2	4	4	2	4	2	3	3	3	2	1	2
27	2	2	1	1	10	3	1	1	3	1	1	1	1	3	1	1	1	1	5	5	5	5	2	2	2
28	2	3	1	2	2	4	3	3	3	3	3	3	3	3	5	5	4	5	3	3	3	2	1	1	2
29	2	3	1	1	5	2	3	3	3	3	3	3	3	3	3	3	3	3	3	3	3	3	2	2	2
30	2	3	1	1	6	2	3	3	3	3	3	3	3	3	4	3	3	3	3	5	3	3	1	1	2
31	2	3	1	1	7	3	2	3	3	3	4	4	4	3	3	3	3	3	3	5	3	3	1	1	2
32	2	3	1	2	8	3	2	3	2	3	2	2	2	2	3	4	4	3	3	3	3	3	1	1	2
33	2	4	1	2	7	2	3	3	3	3	3	3	3	3	3	3	3	3	3	3	4	3	1	1	2
34	2	3	1	2	7	2	2	2	2	2	3	2	2	2	4	4	4	4	3	4	3	3	1	1	2
35	2	4	1	1	7	3	2	3	2	3	2	2	3	3	4	4	3	3	3	3	3	3	2	2	2
36	1	3	1	2	2	1	3	3	3	3	3	3	3	3	3	3	3	3	3	3	3	3	1	1	2
37	1	4	1	1	4	1	3	4	2	3	2	2	4	2	4	3	4	3	3	4	3	4	1	2	2
38	1	3	1	2	6	2	3	3	2	2	1	2	3	2	2	3	2	2	3	3	3	3	1	1	2
39	2	3	1	3	8	3	3	3	3	3	3	3	1	1	3	3	3	3	3	3	4	3	2	2	2
40	2	4	1	2	7	2	2	3	2	3	2	2	2	2	4	4	4	3	3	3	3	4	2	2	2
41	2	3	1	3	4	2	3	3	3	2	3	3	3	3	3	3	3	3	3	3	3	3	2	2	2
42	2	3	1	2	7	3	2	3	2	2	2	2	3	3	3	4	4	3	3	3	3	3	2	2	2
43	2	3	1	1	6	2	2	3	2	3	2	3	3	3	4	4	4	3	3	4	3	3	2	2	2
44	1	4	1	2	8	2	2	3	2	3	2	2	3	3	4	4	4	3	3	3	4	3	2	2	2
45	2	3	1	2	6	2	2	2	2	3	2	3	3	3	4	4	3	4	3	3	3	3	2	2	2
46	2	4	1	2	7	2	2	3	2	2	2	2	2	2	4	4	4	4	3	5	4	3	2	2	2
47	2	4	1	3	2	1	3	3	3	3	3	3	3	3	3	3	3	3	3	3	3	3	1	1	2
48	1	4	1	1	3	1	3	4	4	3	3	4	4	3	4	3	2	2	2	4	3	3	1	2	1
49	1	3	1	2	7	3	2	3	4	2	2	2	2	3	2	1	1	1	3	3	4	4	2	2	2
50	1	2	1	3	6	3	2	5	2	2	3	2	2	3	3	3	3	3	3	3	3	3	2	2	2
51	2	3	1	2	8	3	2	3	2	2	2	3	2	2	2	2	2	3	4	4	4	4	2	2	2
52	1	2	1	2	4	2	3	3	4	3	3	3	3	3	3	3	3	3	3	3	3	3	1	1	1
53	2	2	1	1	3	1	3	3	3	3	4	3	4	3	3	3	3	3	3	3	3	3	1	1	1
54	2	2	1	1	6	2	3	4	3	4	3	3	3	3	3	3	3	3	3	3	3	3	1	1	1
55	2	2	1	1	4	2	3	3	3	4	3	3	3	3	3	3	3	3	3	3	3	3	1	1	1
56	1	2	1	2	5	1	3	3	3	4	3	3	3	4	3	3	3	3	3	3	3	3	1	1	1
57	2	3	1	2	7	3	2	3	3	3	2	3	2	3	4	4	3	3	3	3	3	3	2	2	2
58	2	2	1	1	6	2	3	3	3	3	3	3	2	2	3	3	3	3	3	3	4	4	2	2	2
59	2	3	1	2	7	2	3	2	2	2	4	2	3	3	4	4	4	3	3	3	3	3	2	2	2
60	1	3	1	1	7	2	2	3	3	2	3	3	3	3	4	4	4	3	3	3	3	3	2	1	2
61	1	3	1	1	8	3	2	3	3	3	4	4	4	4	4	4	4	4	3	3	3	3	2	2	2
62	2	2	1	3	3	1	3	3	4	4	3	3	4	3	3	3	3	4	3	3	3	3	1	1	1
63	1	3	1	2	5	2	3	3	4	2	4	4	3	3	3	3	3	3	4	3	3	2	2	1	1
64	2	3	1	2	6	3	3	3	4	4	3	3	2	3	3	4	3	3	4	3	3	2	1	2	1
65	2	3	1	2	7	3	3	3	4	4	4	4	3	3	4	3	3	4	3	3	4	3	2	2	1
66	2	3	1	1	7	2	4	4	3	3	3	4	3	3	4	4	3	4	3	3	3	3	2	2	2
67	1	3	1	2	6	2	3	3	3	3	3	4	4	4	4	4	3	3	3	4	3	3	2	2	2
68	2	2	1	3	2	2	4	2	3	2	4	3	5	5	2	2	3	2	2	4	4	2	2	2	1
69	1	3	1	2	7	8	3	4	2	4	2	2	3	3	4	2	4	4	2	4	4	3	2	2	1
70	2	3	1	3	6	5	2	4	2	4	2	2	3	3	4	3	4	4	2	4	3	3	2	2	1
71	1	4	1	2	2	2	2	2	3	3	4	4	4	3	4	3	1	1	2	5	3	3	2	2	1
72	2	3	1	3	3	4	3	4	2	4	2	2	3	3	4	3	4	4	2	4	3	3	2	2	1
73	1	3	1	3	4	4	2	4	4	2	3	3	4	3	2	4	3	2	2	4	5	3	2	2	1
74	1	3	1	2	6	4	2	3	4	2	3	4	4	4	2	2	2	2	2	4	4	3	2	2	2
75	1	4	1	3	12	10	2	4	4	2	3	3	4	4	2	2	3	2	3	4	4	3	2	2	1
76	2	3	1	2	2	2	3	4	4	2	3	4	3	3	3	2	3	2	3	4	3	3	2	2	1
77	2	3	1	2	4	3	4	3	4	2	4	4	4	4	4	2	4	2	2	4	4	2	2	2	1
78	1	4	1	3	3	4	3	3	3	2	3	3	2	2	3	3	3	2	3	3	4	2	2	2	2
79	2	3	1	3	4	6	4	4	3	2	4	3	4	4	2	2	3	2	3	3	2	2	2	2	1
80	2	2	1	2	3	6	4	2	3	2	4	3	4	4	2	2	3	2	2	3	4	2	2	2	1
81	2	4	1	3	4	7	2	4	3	2	3	2	3	3	3	3	2	3	3	4	4	3	2	2	1
82	1	3	1	3	4	5	2	4	3	2	3	3	4	4	2	2	2	3	3	4	4	3	2	2	1
83	1	1	1	3	3	4	3	4	4	3	3	3	4	4	3	3	3	2	2	4	4	4	2	2	1
84	2	2	1	3	6	8	3	3	5	5	1	1	1	1	5	2	4	4	4	4	4	3	2	1	1
85	2	3	1	2	3	4	3	4	2	4	2	2	3	3	4	3	4	4	2	4	3	3	2	2	1
86	1	3	1	1	3	5	4	4	4	2	3	3	4	3	2	4	3	2	2	4	5	3	2	2	1
87	1	3	1	2	2	4	5	3	4	2	3	4	4	4	2	2	2	2	2	4	4	3	2	2	2
88	2	2	1	2	4	5	5	3	5	1	3	2	3	3	3	1	3	2	3	3	4	4	2	2	2
89	2	2	1	3	6	5	4	2	3	2	4	3	5	5	2	2	3	2	2	4	3	2	2	2	1
90	2	3	1	2	5	8	3	4	2	4	2	2	3	3	4	3	4	4	2	4	3	3	2	2	1
91	1	3	1	2	5	4	2	3	4	2	3	4	4	4	2	2	2	2	2	4	4	3	2	2	2
92	1	4	1	3	8	10	2	4	4	2	3	3	4	4	2	2	3	2	3	4	4	3	2	2	1
93	2	4	1	2	5	5	3	3	3	3	4	3	3	3	3	3	4	3	3	4	3	4	1	1	1
94	1	3	1	2	3	3	2	3	4	2	3	4	4	4	2	2	2	2	2	4	4	3	2	2	2
95	1	3	1	3	8	9	2	4	3	2	3	3	4	4	2	2	2	3	3	4	4	3	2	2	1
96	1	3	1	2	4	5	3	4	4	2	3	3	4	4	4	4	4	2	3	4	4	4	2	2	1
97	1	3	1	2	3	5	2	3	4	2	3	4	4	4	2	2	2	2	2	4	4	3	2	2	2
98	1	3	1	3	5	9	2	4	3	2	3	3	4	4	2	2	2	3	3	4	4	3	2	1	1
99	1	1	1	2	2	2	3	2	1	3	3	3	2	2	4	2	2	3	2	4	2	2	2	2	2
100	1	2	1	2	2	1	2	1	2	2	2	3	3	3	2	3	3	3	3	3	3	3	2	2	2
101	1	4	1	3	10	4	2	3	2	2	2	2	2	2	5	2	4	3	2	4	4	4	2	2	2
102	1	3	1	1	8	3	2	2	1	2	2	2	3	2	5	3	4	4	1	2	2	2	1	1	1
103	2	3	1	2	6	2	4	3	2	3	2	3	3	2	4	3	4	4	2	4	4	4	2	2	2
104	1	4	1	2	20	5	2	3	2	3	3	2	3	3	4	3	4	3	2	4	4	4	2	2	2
105	1	4	1	1	1	5	2	1	1	1	1	1	1	1	1	5	5	5	1	2	3	3	2	1	1
106	2	4	1	2	3	1	2	2	1	2	2	2	2	2	4	4	4	4	2	4	4	4	2	2	2
107	1	3	1	3	2	2	3	3	3	3	3	3	3	3	3	3	3	3	3	3	3	3	2	2	2
108	1	2	1	1	10	3	1	2	2	2	1	2	2	2	3	3	2	2	3	2	2	2	2	1	1
109	1	2	1	1	20	4	4	3	2	2	3	1	4	4	2	2	1	3	3	2	4	5	2	2	2
110	1	3	1	2	13	3	1	2	1	2	1	3	3	2	5	3	5	4	1	4	3	3	1	1	1
111	2	4	1	1	8	4	2	2	2	2	2	2	3	3	4	3	4	3	1	3	2	2	1	1	1
112	1	4	1	1	11	4	2	1	1	2	2	1	3	3	5	3	5	4	1	3	3	3	1	1	1
113	2	3	1	3	16	3	1	1	1	1	1	1	1	1	5	4	5	5	1	4	2	2	1	1	1
114	2	4	1	3	14	4	2	2	1	2	1	1	2	2	5	4	5	4	1	3	2	2	1	1	1
115	2	1	1	2	15	4	2	4	1	2	1	1	3	3	5	3	5	4	1	4	2	2	1	1	1
116	1	4	1	3	4	2	2	1	1	1	1	3	1	1	5	4	5	5	1	4	2	4	1	1	1
117	2	3	1	2	3	1	1	1	1	1	1	1	2	2	5	4	4	4	1	4	2	2	1	1	1
118	1	4	1	2	8	3	1	2	1	1	2	2	2	2	5	3	3	3	2	3	3	3	2	2	2
119	1	4	1	2	3	1	2	2	1	2	1	2	2	2	4	3	4	3	2	4	4	5	2	2	1
120	2	4	1	3	4	2	2	2	2	2	2	2	2	2	4	3	4	4	2	2	2	2	2	1	1
121	2	3	1	1	10	4	1	2	1	1	1	1	2	2	5	3	5	4	1	4	3	4	1	1	1
122	1	4	1	3	3	1	4	2	1	2	1	1	3	2	4	3	3	3	3	5	4	4	2	2	2
123	2	4	1	2	3	1	2	3	2	2	2	3	2	2	4	3	4	3	2	3	3	3	2	2	2
124	1	4	1	1	4	2	3	3	2	2	3	3	3	3	3	3	3	3	2	5	3	3	2	2	2
125	1	4	1	3	11	4	3	2	1	2	2	2	2	2	4	3	3	3	2	4	3	3	1	2	2
126	1	4	1	3	6.5	3	1	1	1	1	1	1	1	1	5	5	5	4	1	4	2	2	1	1	1
127	1	4	1	3	3	2	1	1	1	3	3	2	3	3	4	3	4	4	2	4	2	3	1	2	2
128	1	4	1	3	6	3	1	1	1	2	1	1	1	1	4	3	4	3	3	5	4	4	2	2	2
129	2	3	1	2	20	5	2	1	1	2	2	2	2	3	4	4	4	4	1	3	3	4	1	1	1
130	2	3	1	2	5	2	3	3	3	3	1	2	2	2	4	2	3	3	2	4	3	4	2	2	2
131	2	4	1	2	3	1	2	2	2	3	1	2	3	3	3	2	3	2	2	5	3	4	2	2	2
132	2	4	1	2	2	1	1	1	1	1	1	2	2	2	3	2	3	3	2	4	3	4	2	2	2
133	2	4	1	1	2	2	1	2	1	2	1	1	1	1	4	2	3	3	3	5	3	4	2	2	2
134	1	4	1	1	4	3	2	2	1	3	1	1	2	1	5	3	4	3	2	4	2	2	1	1	1
135	1	1	1	2	5	3	2	3	1	3	1	2	3	2	5	3	4	4	2	4	2	3	1	2	1
136	1	4	1	1	7.5	3	2	2	1	2	2	1	3	1	4	4	4	3	2	3	2	3	1	1	2
137	1	4	1	1	3	2	2	2	1	2	2	2	3	1	4	3	4	3	2	3	3	3	1	2	2
138	1	3	1	1	17.5	7	2	2	2	2	3	2	3	3	5	4	5	3	1	2	2	4	1	1	2
139	2	3	1	1	7	3	2	2	1	2	1	2	1	1	5	3	4	4	2	3	2	2	1	1	1
140	2	4	1	1	2	1	1	2	1	2	1	1	3	1	5	4	5	4	2	3	2	3	1	1	1
141	1	4	1	3	4	2	2	2	2	2	2	1	3	1	4	3	4	3	3	4	4	4	1	2	1
142	1	3	1	3	6	2	1	2	1	2	2	2	1	2	4	3	4	4	2	3	2	3	1	1	2
143	1	4	1	3	3	2	2	2	1	2	1	1	2	2	4	2	4	3	2	4	3	3	1	2	2
144	2	4	1	3	6	3	3	3	2	3	2	3	2	2	4	3	4	4	2	3	2	2	1	1	1
145	1	4	1	1	6	3	1	2	1	2	2	2	3	1	4	3	4	3	2	3	3	2	1	1	1
146	2	3	1	2	9	4	1	2	1	2	2	2	2	3	5	3	4	3	2	3	2	2	1	1	1
147	2	4	1	2	5	2	2	2	1	3	2	2	3	2	4	2	3	2	3	4	4	4	2	2	2
148	1	4	1	3	6	2	1	2	1	2	2	2	3	1	4	2	3	4	2	3	2	2	1	1	1
149	2	4	1	3	7	3	1	2	1	2	3	2	3	2	5	4	4	2	1	4	3	3	1	1	1
150	1	3	1	3	12	5	2	1	1	3	3	2	3	3	5	4	4	5	1	3	1	2	1	1	1
151	1	4	1	2	8	3	2	2	1	3	2	2	3	1	4	3	4	3	1	3	2	3	1	1	1
152	2	3	1	2	7	4	2	2	1	2	2	2	2	2	4	3	4	4	2	4	3	3	1	1	2
153	2	3	1	2	9	4	1	2	1	2	2	2	2	3	5	3	4	3	2	3	2	2	1	1	1
154	2	3	1	3	5	3	2	3	1	2	2	1	2	2	4	4	4	4	2	4	2	2	1	1	1
155	1	4	1	3	5.4	3	1	2	1	2	2	1	2	1	5	3	4	3	1	3	1	2	1	1	1
156	1	4	1	3	7	2	1	1	2	3	2	2	4	1	5	3	4	2	2	4	3	4	1	2	1
157	1	4	1	3	3	2	2	2	1	3	1	2	2	1	4	1	4	2	3	5	4	3	2	2	2
158	2	3	2	1	5	3	3	3	3	3	3	3	3	3	3	3	3	3	3	3	3	3	1	1	2
159	2	2	2	1	6	3	4	3	3	3	4	4	4	3	4	4	5	5	3	3	4	5	2	2	2
160	1	3	2	2	8	3	3	3	3	3	4	3	4	4	3	2	3	3	2	4	3	4	1	1	2
161	2	2	2	1	8	2	4	3	4	3	4	3	2	3	2	2	3	3	3	4	3	2	1	1	2
162	1	3	2	2	4	2	3	4	4	3	3	3	4	3	3	3	3	3	3	4	3	4	1	1	1
163	1	3	2	2	6	1	3	4	4	3	3	5	4	3	4	3	3	2	3	4	3	4	2	1	2
164	1	3	2	1	5	2	4	3	3	3	3	4	4	3	4	3	4	4	4	3	4	3	2	1	1
165	1	3	2	3	8	3	3	3	3	3	3	3	3	3	3	3	3	3	3	3	3	3	1	2	2
166	2	2	2	2	15	2	3	2	4	2	3	1	2	3	3	3	3	3	3	3	3	3	2	2	2
167	2	2	2	1	5	3	2	2	2	3	3	3	4	4	3	3	3	2	5	5	4	4	1	2	2
168	2	2	2	1	20	2	3	3	3	3	3	3	3	3	3	3	4	3	3	3	3	3	2	2	2
169	1	3	2	1	5	3	2	4	3	3	3	3	3	4	3	3	3	3	3	3	3	3	1	1	2
170	1	2	2	1	9	2	4	3	3	2	3	4	5	5	4	3	4	2	2	4	3	3	2	2	2
171	1	2	2	2	4	2	2	3	2	3	3	3	3	3	3	3	3	3	3	3	3	3	1	1	2
172	1	2	2	2	4	2	3	3	3	3	3	3	3	3	3	3	3	3	3	3	3	4	1	1	2
173	2	2	2	1	7	2	3	4	4	3	3	3	3	4	3	3	3	2	4	5	4	4	1	2	2
174	1	2	2	2	10	2	5	4	3	3	2	3	4	3	4	2	4	3	3	5	3	4	1	2	2
175	2	3	2	2	7	2	3	3	3	3	3	3	3	3	5	5	4	4	1	2	3	2	2	1	2
176	1	4	2	1	6	2	2	2	2	2	3	3	3	2	3	4	4	4	4	3	3	3	1	1	2
177	2	2	2	2	5	2	4	4	4	4	4	3	3	3	3	3	3	3	3	5	3	3	1	1	2
178	2	2	2	1	4	2	3	3	3	3	3	3	3	3	3	3	3	3	3	3	3	3	2	2	2
179	2	3	2	2	4	2	3	3	3	3	3	3	3	3	3	3	3	3	3	3	3	3	2	2	2
180	2	3	2	2	5	2	3	3	3	3	3	3	3	3	3	3	3	3	3	3	3	3	1	1	2
181	2	2	2	2	5	2	3	3	3	3	3	3	3	3	3	3	3	3	3	3	3	3	2	2	2
182	2	2	2	1	4	1	3	3	3	3	3	3	3	4	3	3	4	3	3	5	3	3	2	2	2
183	2	2	2	1	6	2	4	4	3	4	4	4	4	3	4	4	4	3	3	5	4	3	2	2	2
184	2	3	2	1	9	4	3	1	4	2	3	2	1	3	3	3	3	3	3	3	3	4	2	1	2
185	2	3	2	2	6	3	3	3	3	3	3	3	3	3	3	3	3	3	3	3	3	3	2	2	2
186	2	3	2	2	7	3	4	4	4	4	4	3	3	4	3	3	3	3	3	3	3	3	2	2	2
187	2	3	2	2	5	2	3	3	3	3	3	3	3	3	3	3	3	3	3	5	3	2	2	2	2
188	2	3	2	2	6	2	2	2	3	2	3	3	3	3	3	4	4	4	3	3	3	4	2	2	2
189	2	3	2	3	6	2	3	3	3	3	3	3	3	4	3	3	3	3	3	4	4	3	1	1	2
190	2	2	2	1	4	2	3	3	3	3	3	3	3	3	3	3	3	3	3	4	4	3	2	2	2
191	2	3	2	2	6	2	3	4	4	4	3	4	4	3	4	4	3	3	3	3	3	4	2	2	2
192	2	2	2	2	4	2	3	3	3	3	3	4	3	3	4	4	4	3	3	3	3	3	2	2	2
193	2	3	2	1	5	2	3	3	3	3	3	3	3	3	3	3	3	3	3	4	3	4	2	2	2
194	2	2	2	1	5	2	3	3	3	3	3	3	3	3	4	4	3	3	3	3	3	3	2	2	2
195	2	3	2	2	6	2	2	3	3	4	3	3	4	3	4	4	3	3	3	3	3	2	2	2	2
196	2	2	2	1	4	1	3	3	4	4	4	4	4	3	4	4	3	3	3	4	4	3	2	2	2
197	2	3	2	1	5	2	3	3	4	4	3	4	5	4	4	2	3	3	2	4	4	3	1	2	2
198	2	3	2	2	6	2	3	3	3	3	3	3	3	3	4	4	3	3	3	3	3	3	2	2	2
199	2	2	2	1	4	1	3	4	4	4	4	4	3	3	4	4	4	3	3	3	3	3	2	2	2
200	2	3	2	2	5	2	2	2	3	3	2	4	3	2	4	4	4	3	3	3	4	3	2	2	2
201	1	2	2	2	4	1	4	4	4	4	4	4	3	4	4	4	4	3	3	3	3	3	2	2	2
202	2	3	2	2	8	4	3	5	3	4	3	4	4	2	2	2	3	2	4	4	3	4	2	2	2
203	1	4	2	1	6	2	3	3	2	2	3	3	4	4	3	2	4	2	3	3	4	4	1	1	1
204	1	3	2	2	10	4	2	5	2	2	3	2	2	3	3	3	3	3	3	3	4	4	2	2	2
205	2	2	2	2	6	3	2	2	2	2	3	2	2	3	2	2	2	2	2	4	4	4	2	2	2
206	1	2	2	2	12	4	2	2	2	2	2	2	2	3	3	3	3	3	3	3	4	4	2	2	2
207	1	3	2	1	4	3	3	2	3	4	3	3	3	3	4	4	4	4	3	3	3	3	2	1	2
208	2	2	2	2	6	4	2	2	2	4	3	3	2	3	2	2	2	2	3	4	4	4	2	2	2
209	1	2	2	2	3	3	2	2	2	2	2	2	2	3	2	2	2	2	3	4	4	4	2	2	2
210	2	3	2	1	3	2	2	3	3	3	4	4	4	3	4	4	3	3	3	3	3	3	2	2	2
211	1	4	2	1	7	2	3	2	2	3	2	2	3	3	4	4	4	3	3	3	3	3	2	2	2
212	2	3	2	1	6	2	3	3	2	3	3	3	3	3	3	3	3	3	3	3	3	3	2	2	2
213	1	2	2	1	5	3	3	4	4	3	4	3	4	3	3	3	3	3	3	3	3	3	1	1	1
214	1	2	2	2	7	3	4	3	3	3	3	3	3	3	3	3	3	3	3	3	3	3	1	1	1
215	2	3	2	2	5	2	2	3	4	3	3	4	3	3	4	4	3	3	3	3	3	3	2	2	2
216	2	3	2	1	6	2	2	3	4	3	2	3	2	2	4	4	3	3	3	3	3	3	2	2	2
217	1	4	2	2	6	2	2	2	4	2	4	2	3	3	4	4	4	3	3	3	3	3	2	2	2
218	1	3	2	1	6	2	3	3	3	3	3	3	3	3	3	3	3	3	3	3	3	3	2	2	2
219	2	3	2	1	6	2	2	3	2	3	3	3	3	3	4	4	4	3	3	3	3	3	2	2	2
220	2	3	2	1	5	2	2	3	3	3	3	2	3	3	4	4	4	3	3	3	3	3	2	2	2
221	2	3	2	2	6	2	4	4	3	3	3	3	4	3	3	4	3	3	4	3	3	2	2	2	1
222	2	3	2	1	5	2	3	3	3	3	4	4	3	4	4	4	4	3	3	3	3	3	2	2	2
223	1	2	2	1	4	2	2	3	3	3	3	4	4	4	4	4	4	3	3	3	3	3	1	1	2
224	2	3	2	2	7	3	3	3	2	3	4	4	3	3	3	4	3	3	3	2	3	3	2	2	1
225	1	4	2	3	6	1	3	2	3	3	4	4	3	3	4	3	3	3	3	3	3	3	2	2	2
226	1	2	2	3	5	2	4	3	3	3	2	3	4	3	3	4	4	3	3	4	3	2	2	1	1
227	2	3	2	3	7	3	4	3	3	4	3	3	3	4	3	3	3	2	4	3	3	2	2	1	1
228	2	3	2	2	4	1	4	4	3	3	4	4	3	3	2	3	3	2	3	4	3	3	1	1	2
229	2	3	2	2	6	3	3	3	4	4	3	3	4	3	3	4	3	4	4	3	3	4	2	1	1
230	2	3	2	3	6	2	3	3	4	4	4	4	3	3	3	2	3	4	3	3	3	4	2	2	1
231	1	2	2	2	4	2	3	3	3	3	4	4	4	3	3	3	4	3	3	3	4	3	2	1	2
232	2	3	2	2	7	3	3	3	4	3	3	3	4	3	4	4	3	3	3	4	3	3	1	1	1
233	2	3	2	3	4	2	4	4	3	4	4	4	3	3	3	4	4	3	4	3	3	4	2	1	1
234	2	3	2	3	8	3	4	4	3	3	3	3	4	3	4	3	3	4	3	2	3	3	2	1	1
235	2	3	2	2	6	2	3	3	3	2	3	3	4	4	3	2	2	3	3	4	3	3	2	2	2
236	1	3	2	3	6	6	3	2	2	4	3	2	1	1	4	3	2	4	4	4	4	3	2	1	1
237	1	2	2	2	2	3	3	3	4	2	4	4	3	3	2	3	3	2	3	3	4	4	2	2	1
238	1	2	2	3	6	8	2	4	3	2	3	4	4	2	2	2	2	2	2	4	4	4	2	2	1
239	1	2	2	3	3	4	3	3	3	4	2	3	3	3	2	2	2	2	3	4	3	4	2	2	1
240	1	3	2	2	3	6	2	4	4	2	3	3	4	4	2	2	2	2	2	4	5	2	2	2	1
241	2	3	2	2	4	8	2	2	4	2	3	4	4	3	2	2	2	2	3	4	4	4	2	2	1
242	2	1	2	2	3	5	3	4	4	3	4	4	4	3	2	3	2	2	3	4	4	3	2	2	1
243	2	2	2	2	4	8	2	3	3	2	2	3	2	2	2	3	3	1	4	4	4	3	2	1	1
244	2	2	2	2	3	6	3	3	3	3	3	2	3	3	2	1	2	2	3	4	4	4	2	2	1
245	1	2	2	3	6	5	3	3	3	3	3	3	3	3	3	3	3	2	3	3	3	3	2	2	1
246	2	2	2	3	5	3	2	4	1	1	3	3	1	2	2	4	4	3	3	5	5	4	2	2	1
247	1	3	2	2	4	5	3	4	2	4	2	2	3	3	4	2	4	4	2	4	4	3	2	2	1
248	2	3	2	3	3	6	2	4	2	4	2	2	3	3	4	3	4	4	2	4	3	3	2	2	1
249	2	2	2	2	3	1	3	2	2	2	3	2	2	2	4	3	4	4	3	2	2	4	2	2	2
250	1	3	2	3	2	1	2	2	1	2	2	2	3	3	5	3	5	3	1	3	3	3	1	1	1
251	2	3	2	2	2	2	3	2	2	3	1	1	2	2	4	2	4	3	2	4	3	4	2	2	2
252	1	3	2	2	12	4	2	2	1	3	1	2	3	3	5	3	4	3	1	3	2	2	1	1	1
253	1	2	2	2	12	4	2	2	1	1	1	1	3	2	4	4	4	4	2	2	2	2	1	1	1
254	2	3	2	1	4	2	3	3	1	2	1	1	3	3	4	2	4	3	3	4	4	4	2	2	2
255	2	3	2	3	5	2	2	3	1	2	1	1	3	2	4	3	4	4	2	3	3	3	1	1	1
256	2	4	2	2	5	2	3	3	1	2	1	1	2	2	4	2	3	3	2	2	3	3	2	2	2
257	2	3	2	2	5	2	3	3	1	2	1	1	4	4	3	2	4	3	1	4	4	4	2	1	2
258	1	4	2	3	5	2	2	3	1	2	1	1	3	3	3	2	3	3	3	4	4	4	2	2	1
259	1	3	2	1	4	2	2	2	1	1	1	1	2	2	5	3	5	4	1	4	2	4	1	1	1
260	2	3	2	3	6	2	1	2	2	2	2	2	3	2	5	3	4	4	2	4	3	4	1	1	2
261	1	2	2	1	7	3	2	2	1	1	1	1	2	2	5	3	5	4	1	4	2	4	1	1	1
262	1	2	2	1	5	2	3	3	1	2	1	2	3	3	3	2	3	3	3	4	3	5	2	2	2
263	2	2	2	1	2	1	2	2	1	3	2	2	2	2	4	3	3	3	3	4	4	4	2	2	2
264	1	2	2	1	4	2	3	2	2	2	1	2	4	3	5	3	4	3	1	3	3	3	1	1	1
265	1	3	2	1	5	2	2	2	1	2	1	1	2	2	4	4	4	4	1	4	2	2	1	1	1
266	1	4	2	1	3	2	1	2	1	3	2	2	2	2	4	4	4	4	3	4	2	2	1	2	2
267	1	4	2	1	4	2	2	2	2	2	2	2	2	2	4	3	3	2	2	4	3	3	2	2	2
268	2	3	2	3	5	3	2	2	1	2	1	2	2	2	4	3	4	3	2	4	2	4	1	2	2
269	2	3	2	3	7.5	4	1	2	1	2	2	1	2	2	5	3	4	4	1	3	3	3	1	1	2
270	2	1	2	2	6	3	3	3	3	3	2	2	3	2	4	4	4	4	1	3	2	2	1	1	2
271	1	3	2	2	6	3	2	2	1	2	2	2	3	3	4	3	4	4	2	4	2	3	1	1	2
272	1	3	2	3	6.5	3	1	1	1	2	1	1	1	1	5	3	4	4	1	3	2	2	1	1	1
273	2	4	2	3	12	4	2	2	1	2	1	1	2	2	5	3	5	4	1	4	3	3	1	1	1
274	2	4	2	3	8	3	1	2	1	2	2	2	2	2	3	2	3	3	2	5	4	5	2	2	2
275	1	2	2	3	4.5	2	3	2	1	3	1	2	3	3	4	4	5	4	1	4	2	3	1	1	1
276	2	3	2	1	5	2	3	2	1	2	1	1	3	2	4	4	4	4	2	4	3	4	1	2	1
277	1	3	2	1	6	3	1	1	1	1	1	1	1	1	5	4	5	4	1	3	2	3	1	1	1
278	1	1	2	1	6	3	2	2	1	2	1	1	2	2	5	3	5	4	1	2	2	3	1	1	1
279	1	3	2	2	16	10	2	2	1	4	2	1	1	2	5	3	4	4	1	4	3	2	1	1	1
280	1	3	2	2	7	3	1	2	1	3	2	2	2	3	5	4	5	3	1	4	2	2	1	1	2
281	2	4	2	2	4	2	2	2	1	3	2	2	3	1	5	4	5	3	1	3	2	3	1	1	1
282	1	4	2	1	5	3	3	3	2	3	2	2	3	2	4	2	4	2	2	4	2	4	1	1	1
283	1	3	2	2	8	3	1	2	1	3	1	1	2	2	5	3	4	3	1	3	2	2	1	1	1
284	2	2	2	1	7	3	2	2	1	2	2	2	2	3	4	3	4	4	1	3	2	3	1	1	1
285	1	3	2	1	8	3	2	2	2	3	2	1	2	2	5	4	5	4	1	3	2	2	1	1	1
286	2	3	2	1	3	2	2	2	1	2	2	1	2	2	5	2	5	3	3	3	2	3	1	1	2
287	2	3	2	2	13	4	2	2	1	2	1	1	2	2	4	3	5	4	1	3	2	3	1	1	1
288	1	3	2	2	5	2	2	2	1	3	1	1	1	1	5	3	4	3	2	3	2	3	1	1	2
289	2	3	2	3	6	2	2	2	1	3	1	2	1	1	5	4	5	4	2	3	2	4	1	1	2
290	2	2	2	3	5	3	3	3	2	3	2	2	2	3	4	3	4	4	2	4	2	2	1	1	2
291	1	2	2	3	11	4	2	3	2	2	3	2	3	3	5	4	4	4	2	3	2	3	1	1	1
292	2	1	2	3	13	4	2	2	1	3	2	1	2	2	5	4	5	4	1	3	2	2	1	1	1
293	2	4	2	3	3	2	2	3	2	3	2	2	3	2	4	3	4	3	3	4	3	3	1	2	2
294	1	2	2	3	15	6	2	1	1	2	3	2	3	3	5	4	5	4	3	5	4	5	2	2	2
295	1	4	2	3	7	4	2	1	1	2	2	1	3	1	4	4	4	3	2	4	3	3	1	1	1
296	2	3	2	1	8	3	1	2	1	3	2	2	2	3	5	3	5	4	2	4	3	3	1	1	2
297	1	2	2	3	2	3	1	2	2	1	3	2	2	3	3	2	3	2	3	4	4	4	2	2	2
298	1	3	2	3	13	5	1	1	1	2	2	2	2	3	5	3	4	4	2	3	2	2	1	1	1
299	2	3	2	2	7	3	2	2	1	3	2	1	2	3	5	3	4	4	1	3	2	3	1	1	1
300	1	3	2	3	4	2	1	2	1	3	3	2	3	4	4	4	4	3	2	3	2	4	1	1	1
301	1	3	2	3	6.7	4	2	3	2	2	2	2	2	3	5	3	4	3	1	4	1	2	1	1	2
302	1	3	2	3	7.4	4	2	2	1	3	1	3	1	2	4	4	4	3	1	4	1	2	1	1	1
303	2	2	2	3	8	3	2	2	2	4	3	2	2	3	4	2	3	3	2	5	2	4	1	2	1
304	2	3	2	3	24	6	4	4	2	3	2	3	3	4	5	2	4	4	1	4	1	2	1	1	1
