# Supplementary material for: The influence of survival conditions on farmer willingness to participate in non-grain conversions of cultivated land based on the SOR model
Source: PLoS One. 2025 Feb 18;20(2):e0318441. doi: 10.1371/journal.pone.0318441 (PMC11835328; doi:10.1371/journal.pone.0318441)
Supplement: S2 Fig — (XLSX) [file pone.0318441.s002.xlsx]

## Sheet: Sheet1
	Personal characteristics		Family characteristics				ES				IS				PB				PR				Behavioral intention
number	1.Gender	2.Age/year	3.Homestyle	4.Distance from village to township government/km	5.Area of cultivated land per household	6.Number of cultivated land pieces per household	7.Current policy/ES1	8.Local government/ES2	9.Benefit from cultivation/ES3	10.Tillage conditions/ES4	11.Family expenditure/IS1	12.Family livelihood/IS2	13.Children's expenses/IS3	14.Medical care for the elderly/IS4	15.Increase economic benefits/PB1	16.Improve quality of life/PB2	17.Promote children's development/PB3	18.Improve social status/PB4	19.Legal unishment risk/PR1	20.Natural disaster risk/PR2	21.Technical hortage risk/PR3	22.Funds reakdown risk/PR4	23.Recent willingness (RW) of NGC	24.Long-term willingness (LW) of NGC	25.Recent NGC behavior
1	1	2	3	1	4	2	3	3	3	3	3	3	3	3	3	3	5	5	3	5	4	4	2	2	2
2	1	3	3	3	3	2	5	5	5	5	4	4	4	4	4	4	5	5	5	5	5	4	1	1	1
3	2	2	3	3	6	3	3	3	3	2	3	3	2	2	3	3	3	3	3	3	3	3	2	2	2
4	2	2	3	3	8	2	3	3	3	2	2	2	1	3	4	1	2	1	3	2	4	3	2	2	2
5	1	2	3	2	3	1	3	3	3	3	3	3	3	3	3	3	3	3	3	5	4	3	2	2	2
6	2	2	3	1	4	2	3	3	3	3	3	3	3	3	3	3	3	3	3	4	3	4	2	2	2
7	2	2	3	2	3	1	3	3	3	3	3	4	4	3	4	3	3	3	3	3	3	3	2	2	2
8	2	2	3	1	3	1	3	3	3	3	3	3	3	3	3	3	3	3	3	4	3	3	2	2	2
9	2	2	3	2	2	1	4	4	4	4	4	4	4	4	3	3	3	3	3	3	3	4	2	2	2
10	2	2	3	1	4	2	4	4	4	4	4	4	3	3	4	4	4	3	3	3	3	3	2	2	2
11	2	2	3	2	2	1	4	4	4	4	4	4	4	4	4	4	3	3	3	4	3	3	2	2	2
12	2	2	3	1	3	1	4	4	4	4	4	4	4	4	4	4	4	3	3	4	3	4	2	2	2
13	2	2	3	1	3	1	3	4	4	3	4	4	5	4	4	3	4	2	4	3	3	3	2	2	2
14	2	2	3	1	2	1	4	4	3	2	3	3	4	4	3	2	3	3	3	4	3	2	2	2	1
15	2	2	3	2	5	1	3	3	3	3	3	2	3	3	4	4	3	2	2	4	3	3	1	1	2
16	2	2	3	2	6	2	2	3	3	4	2	2	2	4	3	3	3	3	3	3	3	3	2	1	2
17	2	1	3	2	3	3	2	2	4	2	4	4	4	4	3	3	3	3	3	3	4	4	2	2	2
18	1	2	3	2	6	3	3	2	4	2	3	3	3	4	3	3	3	3	3	3	3	3	2	2	2
19	1	2	3	2	7	2	4	3	4	3	3	3	3	5	4	4	4	4	3	3	3	3	2	1	2
20	1	3	3	2	3	3	2	2	3	2	3	3	3	4	3	3	3	3	3	3	4	4	2	2	2
21	2	3	3	2	3	1	3	2	3	4	3	3	2	3	3	3	3	3	3	3	4	3	2	2	2
22	1	3	3	3	6	2	3	3	3	3	3	3	3	3	3	3	3	3	3	3	3	3	2	2	2
23	1	3	3	2	5	2	3	3	3	3	3	3	3	3	3	3	3	3	3	3	3	3	2	1	2
24	2	2	3	2	5	2	3	3	3	3	3	3	3	3	4	4	4	3	3	3	3	3	2	2	2
25	2	2	3	1	3	1	2	3	3	4	3	2	3	3	4	4	4	3	3	3	3	3	2	2	2
26	1	2	3	2	5	1	3	3	4	4	3	3	3	3	3	3	3	3	3	3	3	3	1	1	1
27	2	2	3	1	6	2	4	3	3	3	3	3	3	3	3	3	3	3	3	3	3	3	1	1	1
28	1	2	3	1	7	3	3	4	3	3	3	3	3	4	3	3	3	3	3	3	3	3	1	1	1
29	2	2	3	1	3	1	3	3	3	3	3	3	3	3	3	3	3	3	3	3	3	3	2	2	2
30	2	3	3	2	6	3	4	4	3	3	3	3	3	4	3	3	4	3	3	3	3	4	2	2	1
31	1	2	3	3	6	1	3	4	3	3	3	3	4	4	3	4	3	4	3	3	4	3	2	2	2
32	2	3	3	2	4	3	4	4	3	4	3	3	4	3	4	3	4	3	4	3	4	3	2	2	2
33	1	2	3	2	5	1	2	3	3	2	3	3	3	3	4	3	3	3	2	3	3	4	2	2	1
34	1	2	3	2	2	3	3	4	3	4	4	3	3	3	4	3	3	4	3	2	4	3	2	2	2
35	2	3	3	2	6	1	3	3	4	4	3	3	4	3	3	4	4	3	3	3	2	3	1	1	1
36	2	2	3	2	2	2	2	3	3	2	2	3	2	2	2	3	3	1	4	4	4	3	2	2	2
37	2	2	3	1	5	8	2	4	1	1	3	3	1	2	2	4	4	3	3	5	5	4	2	2	1
38	1	3	3	3	3	2	3	3	3	4	3	3	3	3	3	3	3	3	3	3	3	3	2	2	2
39	2	3	3	1	2	1	1	2	2	3	3	3	2	2	3	1	2	2	3	3	4	4	1	1	1
40	2	2	3	1	3	4	3	2	4	2	4	4	4	4	2	2	2	2	2	4	4	3	2	2	1
41	1	3	3	2	4	3	3	4	3	3	3	4	4	3	2	3	2	2	4	4	3	2	2	1	1
42	2	3	3	2	2	4	3	3	4	3	3	4	4	4	3	2	3	2	3	4	4	2	2	1	1
43	2	3	3	1	2	5	4	4	3	3	4	4	4	3	3	2	3	2	3	4	4	3	2	1	2
44	1	2	3	1	2	3	4	4	3	3	3	4	4	4	2	2	3	2	2	4	3	3	2	1	1
45	1	2	3	1	2	6	3	3	3	3	3	3	3	3	3	3	3	3	3	3	3	3	2	2	1
46	1	2	3	2	3	6	2	1	3	2	3	4	2	2	2	4	3	4	4	5	4	4	2	2	2
47	1	3	3	3	1	2	3	3	3	4	3	3	3	3	3	3	3	3	3	3	3	3	2	2	2
48	2	3	3	1	2	1	1	2	2	3	3	3	2	2	3	1	2	2	3	3	4	4	2	1	1
49	1	3	3	2	4	8	2	4	4	2	3	3	4	3	2	4	3	2	2	4	5	3	2	2	1
50	2	2	3	1	1	3	3	3	4	4	4	4	4	4	2	2	2	2	2	4	4	3	2	2	1
51	2	3	3	2	1	3	2	4	4	2	3	4	4	3	2	2	2	2	3	4	4	4	2	2	1
52	1	3	3	3	6	8	2	4	3	2	3	3	4	4	2	2	2	3	3	4	4	3	2	2	1
53	1	1	3	3	2	3	4	4	4	3	3	3	4	4	3	3	3	2	2	4	4	4	2	2	1
54	1	3	3	2	5	8	3	4	3	3	3	4	4	3	2	3	2	2	4	4	3	2	2	1	1
55	2	3	3	2	1	4	3	3	4	3	3	4	4	4	3	2	3	2	3	4	4	2	2	1	1
56	2	3	3	2	2	4	4	4	3	3	4	4	4	3	3	2	3	2	3	4	4	3	2	1	2
57	1	2	3	1	2	3	4	4	3	3	3	4	4	4	2	2	3	2	2	4	3	3	2	1	1
58	1	2	3	1	3	7	3	4	4	2	3	4	4	3	3	3	2	3	2	4	4	3	2	2	1
59	1	2	3	2	4	6	3	3	3	3	3	3	3	3	3	3	3	3	3	3	3	4	2	1	2
60	1	3	3	3	5	6	2	2	3	3	3	3	4	4	3	3	4	4	3	3	3	3	2	2	2
61	2	2	3	1	4	5	3	4	4	3	3	3	3	4	3	3	3	2	4	5	4	4	2	2	1
62	1	2	3	3	6	5	5	4	3	3	2	3	4	3	4	2	4	3	3	5	3	4	1	1	1
63	2	3	3	2	3	5	3	3	3	3	3	3	2	2	3	3	3	3	3	3	3	3	1	1	1
64	1	3	3	3	4	8	3	3	3	3	2	2	3	3	4	4	2	4	2	3	3	3	2	2	1
65	2	2	3	3	2	5	4	3	3	4	3	3	4	4	2	3	2	2	3	5	5	5	2	1	1
66	2	3	3	1	1	3	3	3	3	3	3	3	3	3	4	3	4	3	1	4	3	2	2	1	1
67	2	3	3	2	1	2	3	3	3	3	3	3	3	3	4	3	4	2	2	3	3	2	1	1	1
68	2	2	3	3	4	4	3	3	2	3	3	3	3	3	4	4	3	3	3	4	4	5	1	1	1
69	2	3	3	2	3	5	4	3	3	4	3	3	4	3	3	3	3	3	3	3	3	3	2	2	1
70	2	2	3	3	4	5	4	3	3	3	4	4	4	3	4	4	4	2	3	3	4	5	2	1	1
71	2	3	3	2	4	7	5	4	4	4	5	5	5	5	4	4	4	4	4	4	4	4	2	2	1
72	1	2	3	2	2	3	3	3	3	3	3	3	3	3	4	3	5	5	3	5	4	4	2	1	1
73	1	3	3	2	4	7	3	3	3	3	4	3	4	4	3	2	3	3	2	4	3	4	2	1	1
74	1	3	3	2	3	5	5	4	4	2	4	4	4	4	4	3	4	2	2	4	5	4	1	1	1
75	2	2	3	3	2	5	4	3	4	3	4	3	3	3	2	2	3	3	3	4	3	2	2	1	1
76	1	3	3	2	4	6	3	4	4	3	3	3	4	3	3	3	3	3	3	4	3	4	1	1	1
77	2	3	3	3	2	3	3	4	5	4	4	3	3	3	4	3	4	3	3	3	4	3	2	1	1
78	2	2	3	3	4	6	3	2	4	2	3	3	4	3	3	2	2	2	3	4	4	3	2	2	1
79	2	2	3	3	3	7	2	2	2	3	4	3	4	4	4	3	3	2	2	4	4	4	2	1	1
80	2	2	3	2	4	5	2	2	2	3	3	3	4	4	3	3	3	3	2	5	4	4	1	1	1
81	1	2	3	3	6	9	3	3	4	2	4	4	4	4	2	3	3	2	3	4	4	4	2	2	1
82	1	2	3	3	3	5	2	4	4	3	3	3	4	4	3	2	3	2	3	3	4	4	2	2	1
83	1	2	3	3	3	4	3	3	4	2	3	3	4	4	2	3	3	2	3	4	4	4	1	1	1
84	1	1	3	2	2	4	3	3	3	3	4	4	3	3	3	2	2	2	4	4	3	4	1	1	1
85	2	3	3	1	1	2	3	3	2	2	3	3	4	4	3	2	2	2	3	4	4	3	2	2	1
86	2	2	3	2	3	6	3	3	3	2	3	3	3	3	2	3	3	3	3	3	3	3	2	2	1
87	2	2	3	3	4	4	3	3	3	2	3	3	4	4	4	3	4	3	3	3	3	3	2	2	2
88	1	2	3	2	2	5	3	3	3	2	4	4	4	4	3	3	2	2	2	4	4	3	2	2	1
89	1	2	3	2	4	5	3	3	3	3	3	4	4	3	3	3	2	2	2	4	3	3	2	2	1
90	2	3	3	3	6	8	3	3	3	3	3	3	3	3	3	3	3	3	3	3	3	3	2	2	2
91	1	3	3	2	4	8	3	3	3	2	3	3	4	4	3	3	3	2	3	4	4	4	2	1	1
92	2	2	3	3	3	5	3	3	3	3	4	4	4	4	4	3	3	2	3	4	3	3	2	2	1
93	1	2	3	2	3	4	3	3	3	3	3	3	3	4	3	3	4	3	3	5	3	3	2	1	1
94	1	2	3	2	2	5	3	3	3	3	3	3	3	3	3	3	3	3	3	5	4	3	2	2	1
95	2	2	3	3	4	7	4	4	3	4	4	4	3	4	4	4	4	3	3	5	4	3	2	2	1
96	2	3	3	3	4	6	4	4	4	2	3	4	4	4	4	4	4	3	3	4	3	3	2	2	1
97	1	2	3	1	2	4	3	3	3	3	3	3	3	3	3	3	3	3	3	4	3	4	2	2	1
98	2	3	3	2	5	5	3	2	4	2	3	4	4	3	3	3	3	3	3	3	3	4	2	2	2
99	2	3	3	3	10	10	3	3	3	2	3	3	3	3	3	3	3	3	3	3	3	3	2	2	1
100	2	3	3	2	6	8	3	3	2	2	3	3	4	4	4	4	4	3	3	3	3	3	2	2	1
101	1	2	3	2	4	6	3	3	3	3	3	4	3	3	4	4	4	3	3	3	3	3	2	2	1
102	1	2	3	2	3	4	4	4	4	4	4	4	3	3	4	4	4	3	3	3	3	3	2	2	1
103	1	2	3	1	2	4	4	4	4	4	4	4	4	4	4	4	3	3	3	4	3	3	2	2	1
104	1	3	3	2	4	5	3	3	3	3	3	3	3	3	3	3	3	3	3	4	3	4	2	2	1
105	2	2	3	1	2	3	4	4	4	4	4	4	4	4	4	4	4	3	3	4	3	4	2	2	1
106	1	2	3	2	5	6	3	3	3	3	3	3	3	3	4	4	3	3	3	3	3	3	2	2	1
107	1	3	3	2	6	8	2	3	3	4	3	3	4	3	4	4	3	3	3	3	3	3	2	2	1
108	2	3	3	3	4	5	2	3	3	3	4	3	3	4	4	4	4	3	3	4	3	3	2	2	1
109	2	2	3	2	3	5	3	3	4	4	4	4	4	3	4	4	3	3	3	4	4	3	2	2	1
110	2	3	3	3	4	6	2	2	3	2	3	3	3	3	3	4	4	4	3	3	3	4	2	2	1
111	1	4	3	2	4	5	3	4	2	3	3	3	4	4	4		4	3	3	4	3	4	2	1	1
112	1	3	3	3	6	8	3	3	2	2	3	3	4	4	3	3	2	2	3	3	3	3	2	1	1
113	2	3	3	2	3	5	3	3	3	3	3	3	4	4	3	3	3	3	3	3	4	3	2	2	1
114	1	3	3	2	3	3	3	3	3	3	3	3	3	4	3	3	3	3	3	4	4	3	2	2	2
115	1	2	3	3	5	6	3	3	3	3	3	3	3	3	3	3	3	3	3	4	4	3	2	1	1
116	2	2	3	1	2	3	3	3	3	3	3	3	3	3	3	3	3	3	3	4	3	3	2	2	2
117	2	3	3	2	2	2	3	4	4	4	3	4	4	3	4	4	3	3	3	3	3	4	2	2	1
118	2	2	3	1	2	3	4	4	4	4	4	4	4	4	3	3	3	3	3	3	3	4	2	1	1
119	2	3	3	2	6	6	3	3	3	2	3	3	3	3	3	3	3	3	3	3	3	3	2	2	1
120	2	3	3	2	3	4	3	4	2	4	3	4	4	4	4	3	4	4	2	4	3	3	2	2	1
121	1	3	3	3	4	7	2	4	4	2	3	3	4	3	2	4	3	2	2	4	5	3	2	2	1
122	2	2	3	1	1	3	3	4	4	2	4	4	4	4	2	2	2	2	2	4	4	3	2	2	1
123	2	3	3	2	1	3	2	4	4	2	3	4	4	3	2	2	2	2	3	4	4	4	2	2	1
124	1	3	3	1	4	5	3	4	3	3	3	4	4	3	2	3	2	2	4	4	3	2	2	1	1
125	2	3	3	2	2	4	3	3	4	3	3	4	4	4	3	2	3	2	3	4	4	2	2	1	1
126	2	3	3	2	3	4	4	4	3	3	4	4	4	3	3	2	3	2	3	4	4	3	2	1	2
127	1	2	3	2	2	3	4	4	3	3	3	4	4	4	2	2	3	2	2	4	3	3	2	1	1
128	1	3	3	2	3	5	3	2	3	4	3	3	3	3	4	4	4	4	3	3	3	3	2	2	1
129	2	2	3	3	4	5	2	2	2	4	3	3	4	3	2	2	2	2	3	4	4	4	2	1	1
130	1	2	3	1	2	2	3	3	3	3	3	3	3	3	3	3	3	3	3	3	3	3	2	2	1
131	1	2	3	2	3	4	3	3	4	2	4	4	3	3	3	3	3	2	3	4	3	3	2	2	1
132	1	2	3	2	4	6	3	3	2	2	3	4	4	3	2	2	2	2	3	4	4	4	2	1	1
133	2	2	3	2	2	3	3	3	3	3	3	3	3	3	4	4	4	3	3	3	3	3	2	2	2
134	2	3	3	2	3	4	2	3	3	3	4	4	4	3	4	4	3	3	3	3	3	3	2	2	1
135	2	3	3	3	6	8	3	3	2	3	4	4	4	3	3	2	2	2	4	4	3	3	2	2	1
136	2	2	3	1	3	5	2	3	3	2	3	4	3	3	4	4	4	3	3	3	3	3	2	2	1
137	1	2	3	3	4	4	3	3	4	3	4	4	3	3	3	2	2	2	3	5	5	3	2	2	1
138	1	3	3	2	2	5	3	3	3	3	3	3	3	4	3	3	3	3	3	4	4	3	2	1	1
139	1	2	3	3	3	4	3	3	3	3	3	3	3	3	3	3	3	3	3	4	4	3	2	2	1
140	2	2	3	1	1	4	3	3	3	3	3	3	3	3	3	3	3	3	3	4	3	3	2	1	2
141	2	3	3	2	2	3	3	4	4	4	3	4	4	3	4	4	3	3	3	3	3	4	2	2	1
142	2	2	3	1	2	3	4	4	4	4	4	4	4	4	3	3	3	3	3	3	3	4	2	1	1
143	2	3	3	2	3	6	3	3	3	2	3	3	3	3	3	3	3	3	3	3	3	3	2	1	1
144	2	3	3	2	2	4	3	4	2	4	3	4	4	4	4	3	4	4	2	4	3	3	2	2	1
145	1	3	3	3	4	5	2	4	4	2	3	3	4	3	2	4	3	2	2	4	5	3	2	1	1
146	2	2	3	1	2	5	3	4	4	2	4	4	4	4	2	2	2	2	2	4	4	3	2	1	1
147	2	3	3	2	1	5	2	4	4	2	3	4	4	3	2	2	2	2	3	4	4	4	2	2	1
148	1	3	3	1	3	5	3	4	3	3	3	4	4	3	2	3	2	2	4	4	3	2	2	2	1
149	2	3	3	2	3	4	3	3	4	3	3	4	4	4	3	2	3	2	3	4	4	2	2	1	1
150	2	3	3	2	5	6	4	4	3	3	4	4	4	3	3	2	3	2	3	4	4	3	2	2	2
151	1	2	3	2	1	5	4	4	3	3	3	4	4	4	2	2	3	2	2	4	3	3	2	1	1
152	2	3	3	3	3	6	3	4	5	4	4	3	3	3	4	3	4	3	3	3	4	3	2	2	2
153	2	2	3	3	4	6	3	2	4	2	3	3	4	3	3	2	2	2	3	4	4	3	2	2	1
154	2	2	3	3	3	7	2	2	2	3	4	3	4	4	4	3	3	2	2	4	4	4	2	1	1
155	2	2	3	2	3	5	2	2	2	3	3	3	4	4	3	3	3	3	2	5	4	4	1	1	1
156	1	2	3	3	5	9	3	3	4	2	4	4	4	4	2	3	3	2	3	4	4	4	2	2	1
157	1	2	3	3	2	5	2	4	4	3	3	3	4	4	3	2	3	2	3	3	4	4	2	1	1
158	1	2	3	3	1	3	3	3	4	2	3	3	4	4	2	3	3	2	3	4	4	4	2	2	1
159	1	1	3	2	2	4	3	3	3	3	4	4	3	3	3	2	2	2	4	4	3	4	2	1	2
160	2	3	3	1	2	3	3	3	2	2	3	3	4	4	3	2	2	2	3	4	4	3	2	2	1
161	2	2	3	2	2	6	3	3	3	2	3	3	3	3	2	3	3	3	3	3	3	3	2	2	1
162	2	2	3	3	4	5	3	3	3	2	3	3	4	4	4	3	4	3	3	3	3	3	2	2	2
163	1	2	3	2	6	8	3	3	3	2	4	4	4	4	3	3	2	2	2	4	4	3	2	2	1
164	2	2	3	2	2.5	2	1	1	1	1	2	1	2	2	4	3	4	3	2	4	2	4	2	2	2
165	1	1	3	3	8	2	2	2	3	2	4	2	2	1	3	3	2	4	4	4	2	4	2	1	2
166	2	1	3	1	11	2	1	1	1	1	1	2	2	2	2	3	2	1	2	1	1	1	1	1	2
167	1	2	3	3	2	1	3	3	3	2	2	2	2	2	4	4	4	4	3	2	2	2	1	1	1
168	1	2	3	3	2	2	4	4	3	3	3	3	2	2	2	3	3	3	3	3	3	3	2	2	1
169	1	3	3	2	2	1	1	2	1	3	2	3	3	3	4	3	4	3	2	3	3	3	2	2	2
170	2	3	3	2	6	2	2	2	1	2	1	2	3	3	5	3	4	3	2	3	4	4	2	1	2
171	2	3	3	1	10	4	1	1	1	3	2	3	4	3	5	2	5	3	2	3	4	4	1	1	1
172	2	3	3	1	3	3	3	3	3	3	3	3	3	3	3	3	3	3	3	3	3	3	2	2	1
173	1	3	3	1	4	1	2	3	2	3	2	2	4	4	3	2	3	3	3	4	4	4	2	2	2
174	2	1	3	1	4	1	2	2	2	2	2	2	2	2	4	3	4	4	2	4	4	4	2	2	2
175	1	3	3	1	2	1	3	3	1	2	1	2	3	3	4	2	3	3	1	2	3	4	2	2	1
176	2	2	3	2	3	1	2	3	1	2	1	2	3	3	4	2	3	3	1	4	2	2	2	1	1
177	2	2	3	3	4	1	2	2	2	2	2	3	2	2	4	3	4	3	2	4	3	3	1	2	1
178	1	2	3	2	2	1	2	2	1	3	3	1	3	3	3	2	3	3	3	4	4	4	2	2	2
179	2	1	3	1	6	2	2	2	1	2	1	1	2	2	4	2	3	3	2	4	4	4	2	2	2
180	1	3	3	1	6	3	3	3	1	2	2	2	3	3	5	3	4	3	2	4	3	3	2	1	1
181	2	1	3	2	20	5	2	2	2	2	2	2	2	2	5	3	5	5	1	2	2	2	1	1	1
182	1	4	3	2	4	2	2	2	2	3	3	3	3	3	4	2	4	3	2	4	3	4	1	2	2
183	2	3	3	1	6.5	3	2	3	1	3	3	2	3	3	4	3	4	3	2	4	2	2	1	1	2
184	1	3	3	1	5	3	2	2	2	3	2	1	2	2	5	3	4	4	2	3	2	2	1	1	2
185	1	3	3	3	3	2	3	3	3	3	3	2	3	3	3	2	3	2	2	4	3	4	2	2	2
186	1	3	3	3	3	2	3	2	2	3	3	2	3	3	4	2	3	3	3	4	4	5	2	2	2
187	2	2	3	2	3.5	2	3	3	2	3	2	2	2	2	3	2	3	3	3	4	3	4	2	2	2
188	1	2	3	3	4	2	2	2	2	2	1	1	2	2	4	3	3	3	2	5	4	5	2	2	2
189	1	3	3	3	2	1	3	3	2	3	3	3	3	3	4	3	3	3	2	3	3	3	2	1	2
190	1	3	3	2	4	2	2	2	2	3	1	1	2	2	4	3	4	4	2	4	2	3	2	1	2
191	2	2	3	2	3	2	2	1	1	2	1	1	2	2	4	3	4	3	2	4	2	3	1	1	2
192	2	2	3	2	6	2	2	2	1	2	2	2	2	2	4	2	4	3	2	4	2	3	1	2	1
193	2	3	3	1	2	1	3	3	1	2	1	1	2	2	3	2	3	3	2	5	3	4	2	1	2
194	1	2	3	1	2.5	2	3	3	2	2	2	2	2	2	4	3	4	3	2	4	4	4	2	2	2
195	2	2	3	1	4	2	1	1	1	3	1	1	2	2	3	2	4	4	1	4	2	2	2	1	2
196	2	2	3	2	9	6	2	1	1	4	2	2	3	4	4	2	4	3	3	4	3	4	2	1	2
197	2	1	3	1	5	3	2	2	1	2	2	2	3	3	4	2	4	3	3	5	3	4	2	2	2
198	2	1	3	1	9	5	2	3	2	3	2	1	2	2	4	4	5	4	1	3	2	3	1	1	1
199	1	1	3	1	5	4	2	3	1	2	3	2	3	3	5	4	4	4	1	4	2	2	1	1	1
200	2	2	3	1	7	3	3	3	1	2	2	1	2	3	3	2	3	3	2	4	4	5	2	2	2
201	2	2	3	1	6.5	3	1	2	2	3	2	1	2	1	4	2	4	3	2	5	3	5	2	1	2
202	1	2	3	1	6	2	2	2	2	3	2	2	2	3	4	3	4	3	2	4	2	4	2	1	2
203	1	3	3	2	3	2	2	3	1	2	2	2	1	2	4	3	5	4	2	4	2	2	1	1	2
204	1	2	3	2	4	2	2	2	1	3	3	2	3	3	4	2	3	2	3	5	3	4	2	2	2
205	2	3	3	2	9	4	2	3	2	3	2	1	2	2	4	3	4	3	2	4	3	4	2	1	2
206	1	2	3	2	5.2	2	3	3	2	3	1	2	3	2	3	2	2	3	2	5	3	5	2	2	2
207	2	3	3	2	2	1	2	2	2	3	2	2	2	2	3	2	2	3	2	4	3	4	2	1	2
208	2	1	3	3	2	1	1	2	1	2	1	2	2	2	3	2	3	3	3	4	4	4	2	2	2
209	2	3	3	2	5	3	2	3	2	2	2	2	2	2	4	3	4	3	4	4	3	4	2	1	2
210	1	3	3	3	7.3	3	2	2	1	3	1	2	2	2	5	3	5	4	2	4	2	3	1	1	2
211	1	2	3	3	4.5	2	2	2	1	2	2	1	2	2	4	2	3	3	2	5	3	5	2	2	2
212	1	3	3	1	4	3	2	2	1	2	2	2	2	2	3	2	3	2	2	4	3	3	2	2	2
213	2	2	3	2	6	2	2	2	1	2	1	1	2	2	3	2	3	2	2	5	4	3	2	2	2
214	2	2	3	3	3	2	2	2	2	3	3	2	3	3	3	2	3	2	3	5	4	4	2	2	2
215	1	4	3	3	4.5	3	2	1	1	2	2	1	2	1	5	4	4	3	1	3	3	2	1	1	1
216	1	2	3	1	5	3	1	2	1	2	1	2	2	3	2	2	3	2	3	5	4	4	2	2	2
217	2	3	3	2	2	1	1	2	1	2	2	1	2	4	2	3	2	2	3	5	3	3	2	2	2
218	2	3	3	3	7	3	1	2	2	3	2	2	3	3	4	3	4	3	2	4	3	2	1	1	1
219	1	3	3	2	5	3	2	2	2	3	3	2	3	3	2	2	3	3	3	5	4	3	2	2	2
220	1	2	3	2	5.2	3	2	3	1	3	2	2	3	3	3	2	3	2	3	5	4	4	2	2	2
221	2	2	3	2	6.4	3	1	1	1	3	3	2	3	4	4	2	3	2	3	5	4	4	2	2	2
222	2	3	3	1	5	2	1	1	2	2	2	1	2	3	4	2	4	3	2	4	2	4	2	1	2
223	1	2	3	2	5	2	1	2	2	2	2	1	2	3	4	2	3	3	2	5	2	4	2	2	2
224	1	4	3	3	4	3	2	2	1	3	2	1	3	1	3	2	3	2	2	5	3	3	2	2	2
225	1	3	3	2	3.5	2	2	2	1	2	3	1	2	2	4	3	4	3	3	4	3	4	2	1	2
226	1	2	3	2	4	2	1	2	1	3	2	2	2	4	3	2	2	2	2	5	2	4	2	2	2
227	2	1	3	2	3	2	3	3	2	4	4	2	4	4	3	2	3	3	3	4	3	3	2	2	2
228	1	2	3	3	4	1	2	3	2	3	2	3	2	3	3	2	2	3	2	5	4	3	2	2	2
229	2	4	3	3	3	1	2	3	1	2	2	2	2	2	3	3	2	3	2	4	4	3	2	2	2
230	1	3	3	3	6	3	3	4	2	4	3	2	2	3	4	3	4	4	2	4	3	4	2	1	2
231	2	2	4	1	6	2	3	3	2	2	2	3	4	4	4	3	4	2	2	4	2	3	1	2	2
232	2	1	4	2	3	2	3	3	3	3	3	3	3	3	3	3	3	3	3	3	3	3	2	1	2
233	1	3	4	2	2	1	3	3	4	4	4	3	3	4	3	2	2	2	3	4	3	3	2	2	2
234	2	2	4	1	10	3	3	3	2	3	3	3	3	3	4	4	3	3	3	4	4	5	1	1	2
235	2	2	4	3	9	3	2	3	2	2	2	2	2	2	2	3	3	3	3	3	3	1	2	2	2
236	1	4	4	1	0	0	5	1	3	2	4	2	1	3	3	3	3	3	3	4	4	4	2	2	2
237	2	3	4	3	3	2	5	5	5	5	4	4	4	4	4	4	5	5	5	5	5	5	1	1	1
238	1	4	4	1	4	1	3	4	2	4	2	2	2	3	4	4	4	4	2	3	4	4	2	2	2
239	2	4	4	3	4	1	3	3	3	3	4	3	3	3	3	3	3	3	3	3	3	3	2	2	2
240	2	2	4	2	5	2	3	3	3	3	4	3	3	3	3	3	3	3	3	3	3	3	2	2	2
241	1	1	4	1	7	3	3	3	3	3	3	3	3	3	3	3	3	3	3	3	3	3	2	2	2
242	1	4	4	1	3	1	3	3	3	3	3	3	3	3	3	3	3	3	3	3	3	3	2	2	2
243	1	4	4	2	5	1	3	3	3	3	3	3	3	3	3	3	3	3	3	3	3	3	2	2	2
244	2	1	4	2	5	2	3	3	3	3	3	3	3	3	3	3	3	3	3	3	3	3	2	2	2
245	1	2	4	3	4	2	3	1	2	2	2	2	2	3	3	3	3	3	3	3	4	4	2	2	2
246	2	1	4	3	1	1	2	3	2	3	3	2	2	3	3	3	3	3	3	3	3	3	2	2	2
247	1	4	4	2	5	5	3	3	2	3	3	3	3	3	3	3	3	3	3	3	3	3	2	1	2
248	2	1	4	3	0	0	3	3	3	3	3	3	2	4	3	3	3	3	3	3	3	3	2	2	2
249	1	1	4	3	1	1	3	3	3	3	3	3	3	3	3	3	3	3	3	3	3	3	2	2	2
250	2	4	4	2	0	0	3	3	3	3	3	3	4	3	3	3	3	3	3	3	3	3	2	2	2
251	2	2	4	2	4	6	2	3	2	4	1	2	2	4	4	1	4	2	1	1	4	4	2	2	2
252	2	2	4	3	2	3	3	5	2	4	5	3	3	5	5	1	1	1	1	2	2	3	2	2	2
253	1	2	4	3	3	5	3	3	3	3	3	3	3	3	2	3	2	2	3	3	3	3	2	2	2
254	2	2	4	1	1	4	3	3	5	5	1	1	1	1	5	4	4	4	4	4	4	3	1	1	1
255	2	2	4	1	1	3	3	3	3	3	3	2	3	3	2	1	2	2	3	4	4	4	2	2	2
256	2	2	4	3	8	4	4	3	5	1	3	2	3	3	3	1	3	2	3	3	4	4	2	2	2
257	1	2	4	1	2	2	3	3	3	3	3	3	3	3	3	3	3	2	3	3	3	3	2	2	2
258	2	1	4	3	1	1	3	3	3	5	1	1	1	1	1	1	1	1	1	1	1	1	1	1	2
259	1	3	4	2	7	8	1	2	2	2	2	1	2	3	2	1	4	2	3	5	4	4	2	2	1
260	2	3	4	2	3	2	3	2	3	2	4	4	4	4	2	1	3	2	3	4	4	5	2	2	1
261	2	2	4	2	2	4	3	3	3	3	3	3	3	3	3	3	3	3	3	3	3	3	2	1	2
262	2	3	4	3	1	1	3	2	3	3	2	1	2	2	3	3	4	3	3	4	4	3	2	2	1
263	2	3	4	2	5	6	3	3	4	2	2	4	3	3	2	1	3	2	4	2	4	4	2	2	2
264	1	2	4	1	2	3	2	1	3	2	3	4	2	2	2	4	3	4	4	5	4	4	2	2	2
265	2	2	4	1	1	2	1	3	3	3	3	3	3	3	2	1	4	3	4	4	4	4	2	2	1
266	2	3	4	1	2	3	3	3	4	2	2	4	3	3	2	1	3	2	4	2	4	4	2	2	2
267	2	2	4	1	2	3	1	3	3	3	3	3	3	3	2	1	4	3	4	4	4	4	2	2	1
268	1	4	4	1	3	5	4	4	3	3	4	4	4	3	2	2	3	2	2	4	4	3	2	1	1
269	2	1	4	1	3	5	3	4	4	3	4	4	4	3	2	3	2	2	3	4	4	3	2	2	1
270	1	3	4	1	2	4	3	3	4	4	4	3	3	4	3	2	2	2	3	4	3	3	2	1	1
271	2	1	4	2	2	3	3	4	4	2	3	4	4	4	3	2	3	2	3	4	3	3	2	1	1
272	2	4	4	3	4	5	2	3	2	3	3	3	4	4	4	4	4	3	3	3	3	4	2	2	1
273	2	1	4	1	2	3	3	3	3	3	3	3	4	4	3	3	3	3	3	3	3	3	2	2	2
274	1	1	4	1	2	3	3	3	2	2	3	4	4	4	3	3	3	2	3	4	4	3	2	2	2
275	2	4	4	1	1	3	3	3	3	3	3	3	4	3	3	2	2	2	4	4	3	3	2	1	1
276	1	4	4	3	3	4	3	2	2	3	4	4	3	3	4	4	4	3	3	3	3	3	2	2	1
277	2	4	4	3	4	6	2	3	2	3	3	3	4	4	4	4	4	3	3	3	3	4	2	2	1
278	2	1	4	2	1	4	3	4	4	2	3	4	4	4	3	2	3	2	3	4	3	3	2	1	1
279	2	2	4	1	12	4	3	3	1	1	1	1	1	1	1	2	2	2	2	2	2	2	1	1	1
280	1	1	4	2	7	2	3	3	2	2	3	2	3	3	1	1	4	3	2	3	2	3	1	1	1
281	1	2	4	1	10	2	3	3	3	3	3	4	4	3	3	3	3	3	3	3	3	3	2	2	2
282	2	1	4	3	3	1	3	2	3	2	2	2	2	2	3	4	4	3	4	3	5	4	2	1	2
283	1	2	4	3	2	1	2	2	1	1	1	3	2	2	2	4	4	4	1	3	1	2	1	1	1
284	2	1	4	3	4.5	2	3	3	3	3	3	3	3	3	3	3	3	3	3	3	2	3	2	1	1
285	2	2	4	1	3	2	3	3	3	1	1	1	1	1	4	4	4	4	2	4	2	2	1	1	1
286	2	1	4	2	5.5	5	2	2	2	2	2	2	2	2	2	2	2	2	2	4	3	4	2	2	2
287	1	2	4	1	11	2	3	4	2	4	1	1	3	2	4	2	3	5	2	4	4	4	1	1	1
288	1	1	4	2	2	2	3	3	3	3	3	3	3	3	3	4	4	3	3	3	3	3	2	2	1
289	1	2	4	2	1	2	3	3	3	3	3	3	3	3	3	3	3	3	3	3	3	3	2	2	2
290	1	4	4	3	6	4	2	2	1	3	3	3	3	3	4	3	4	3	1	3	2	3	2	2	2
291	2	2	4	1	2	1	3	3	3	2	3	2	2	2	3	2	2	2	2	3	2	2	2	2	2
292	2	2	4	2	2	1	3	3	2	3	3	2	2	2	3	2	2	3	2	3	4	3	2	2	2
293	1	1	4	1	10	5	5	2	1	5	3	3	3	3	4	4	4	4	4	4	4	4	2	2	2
294	1	2	4	1	5	2	3	3	3	3	3	3	3	3	3	3	4	3	3	3	3	3	1	1	1
295	1	1	4	1	3	3	3	3	3	4	5	3	3	3	5	5	5	5	5	2	3	4	2	2	2
296	1	1	4	1	8	3	3	3	3	3	3	3	3	3	4	3	3	3	3	3	3	3	2	2	2
297	2	2	4	3	5	4	3	3	3	3	2	1	2	1	3	3	3	3	3	3	3	3	2	1	1
298	1	2	4	1	1.2	1	3	3	3	2	5	5	5	3	3	2	2	2	3	3	1	1	1	1	1
299	2	2	4	2	5	5	3	4	4	4	2	2	1	3	2	2	3	3	2	4	4	3	1	1	2
300	1	2	4	1	6	3	3	2	1	3	3	2	3	3	4	2	3	2	2	5	4	2	2	1	2
301	2	4	4	3	3	2	4	2	2	2	2	2	2	2	4	3	3	3	4	4	4	4	2	2	2
302	2	4	4	3	3	2	3	3	2	3	3	3	3	3	4	3	3	2	2	4	4	4	2	2	2
303	2	1	4	1	4	1	3	3	2	3	2	2	5	5	4	2	3	3	2	4	4	4	2	2	2
304	1	1	4	3	3	1	3	3	2	2	2	1	3	3	4	2	4	3	2	4	3	3	2	2	2
305	2	2	4	1	3	1	3	3	2	3	2	4	4	4	3	3	3	3	3	4	3	3	2	2	1
306	2	3	4	3	4	1	3	3	1	2	2	2	4	4	4	2	4	3	3	5	4	4	2	2	1
307	1	2	4	1	7	2	3	3	2	2	2	3	3	3	3	2	3	3	1	4	3	4	2	2	2
308	2	4	4	3	10	3	1	1	1	1	1	1	2	2	4	2	4	3	1	4	3	4	2	1	1
309	1	3	4	3	3	1	3	3	3	3	3	3	3	3	3	3	3	3	3	3	3	3	2	2	1
310	2	3	4	3	4	2	3	3	2	2	3	2	3	3	3	2	3	2	2	4	4	4	2	2	2
311	1	1	4	1	3	1	2	3	2	3	2	2	2	2	4	3	4	3	2	5	4	5	2	2	2
312	2	4	4	1	7	3	1	1	1	2	1	1	2	2	4	3	3	3	3	5	4	3	2	2	2
313	2	3	4	1	8	3	2	2	1	2	2	2	3	3	2	2	3	3	3	4	4	4	2	2	2
314	1	2	4	3	5	2	3	2	1	2	2	3	4	4	3	2	3	3	2	3	3	3	2	2	2
315	2	1	4	1	5	2	3	3	1	2	1	1	4	3	2	2	2	2	2	4	4	4	2	2	2
316	2	1	4	2	6	3	2	3	2	3	2	2	3	3	3	3	3	3	2	3	3	3	2	2	2
317	2	2	4	2	4	2	3	3	2	2	1	1	2	2	3	2	3	3	2	5	4	4	2	2	1
318	1	1	4	3	4	2	4	4	2	2	2	2	4	4	4	2	3	3	1	4	2	2	1	2	1
319	2	1	4	3	3	2	2	2	2	3	3	3	3	3	3	3	3	3	1	3	3	3	2	2	2
320	2	1	4	3	2	1	3	3	2	2	3	3	3	3	3	2	3	3	2	4	3	4	2	2	2
321	2	1	4	1	5	3	1	1	1	1	2	2	2	2	3	3	3	3	3	4	3	3	2	2	2
322	1	1	4	2	9	4	2	2	2	3	2	2	2	2	3	2	3	2	2	5	4	5	2	2	2
323	1	4	4	2	2.5	2	2	2	1	2	2	2	2	2	3	2	3	3	3	5	3	5	2	2	2
324	1	1	4	2	4.5	3	3	2	2	3	3	2	3	3	4	2	4	3	2	4	4	5	2	2	2
325	2	1	4	3	4	2	3	3	2	3	3	3	3	3	3	2	3	3	2	4	4	5	2	2	2
326	1	1	4	3	4	2	3	3	3	3	2	2	2	3	4	2	3	2	2	4	3	4	2	2	2
327	1	2	4	2	9	3	2	3	2	3	2	2	2	2	4	2	3	3	2	4	3	4	2	2	2
328	2	4	4	3	6	3	4	3	4	2	2	2	2	2	4	3	4	4	3	4	4	3	1	1	1
329	1	4	4	3	8	4	3	2	2	2	2	3	3	3	3	2	3	3	2	4	4	4	2	2	2
330	2	2	4	1	5	2	2	2	1	2	1	1	2	3	4	3	4	4	1	4	3	4	1	1	1
331	1	1	4	1	4	2	1	1	1	2	3	2	3	3	4	3	4	3	1	4	4	3	2	1	2
332	2	2	4	1	5	2	2	2	2	3	3	2	3	3	4	2	3	3	1	3	3	3	1	1	1
333	2	1	4	2	6	2	3	2	2	3	3	2	3	3	3	2	2	3	3	5	4	4	2	2	2
334	2	1	4	2	4	2	3	3	2	3	3	2	3	3	3	2	3	3	3	5	4	5	2	2	2
335	2	1	4	2	7	3	2	3	1	3	3	2	3	3	3	2	3	3	3	5	3	3	2	2	2
336	2	2	4	3	6	3	2	2	1	2	3	2	3	3	3	2	3	2	3	5	4	4	2	2	2
337	2	2	4	3	10	4	1	2	1	2	1	1	2	2	4	3	3	2	3	5	3	4	2	2	2
338	2	2	4	2	4	2	2	2	1	2	2	1	2	2	5	3	4	4	3	4	4	4	2	2	2
339	2	2	4	2	6	3	2	2	2	3	3	2	3	3	4	2	3	3	3	4	4	4	2	2	2
340	1	1	4	1	5	3	1	1	2	3	2	2	4	4	3	2	3	2	3	5	4	3	2	2	2
341	1	4	4	1	8	3	2	1	1	2	2	2	3	2	2	2	2	3	3	5	4	3	2	2	2
342	1	1	4	1	3	2	2	3	2	3	3	2	2	3	2	2	2	3	3	5	3	3	2	2	2
343	2	2	4	1	7	3	1	1	1	2	2	1	2	2	3	2	3	2	3	4	2	4	2	2	2
344	1	1	4	2	5	2	1	1	1	2	2	2	2	3	2	2	2	3	3	5	4	4	2	2	2
345	2	1	4	1	6	2	2	2	2	4	3	2	3	3	3	2	4	3	2	4	2	4	2	2	2
346	1	1	4	1	5	2	2	3	1	3	4	2	4	4	5	3	3	3	1	4	2	2	1	1	1
