# Supplementary material for: The influence of survival conditions on farmer willingness to participate in non-grain conversions of cultivated land based on the SOR model
Source: PLoS One. 2025 Feb 18;20(2):e0318441. doi: 10.1371/journal.pone.0318441 (PMC11835328; doi:10.1371/journal.pone.0318441)
Supplement: S1 Data — (XLSX) [file pone.0318441.s003.xlsx]

## Sheet: Total data
		Personal characteristics		Family characteristics				ES				IS				PB				PR				Behavioral intention
Original number	number	1.Gender	2.Age/year	3.Homestyle	4.Distance from village to township government/km	5.Area of cultivated land per household	6.Number of cultivated land pieces per household	7.Current policy/ES1	8.Local government/ES2	9.Benefit from cultivation/ES3	10.Tillage conditions/ES4	11.Family expenditure/IS1	12.Family livelihood/IS2	13.Children's expenses/IS3	14.Medical care for the elderly/IS4	15.Increase economic benefits/PB1	16.Improve quality of life/PB2	17.Promote children's development/PB3	18.Improve social status/PB4	19.Legal unishment risk/PR1	20.Natural disaster risk/PR2	21.Technical hortage risk/PR3	22.Funds reakdown risk/PR4	23.Recent willingness (RW) of NGC	24.Long-term willingness (LW) of NGC	25.Recent NGC behavior
1001	1	2	3	2	1	5	3	3	3	3	3	3	3	3	3	3	3	3	3	3	3	3	3	1	1	2
1002	2	2	2	2	1	6	3	4	3	3	3	4	4	4	3	4	4	5	5	3	3	4	5	2	2	2
1003	3	2	2	1	2	7	3	5	4	4	4	5	5	5	5	4	4	4	4	4	4	4	4	2	1	1
1004	4	1	2	3	1	4	2	3	3	3	3	3	3	3	3	3	3	5	5	3	5	4	4	2	2	2
1005	5	1	3	2	2	8	3	3	3	3	3	4	3	4	4	3	2	3	3	2	4	3	4	1	1	2
1006	6	1	3	3	3	3	2	5	5	5	5	4	4	4	4	4	4	5	5	5	5	5	4	1	1	1
1007	7	2	4	1	3	2	1	3	3	3	3	4	3	3	3	3	3	4	3	3	4	3	4	1	1	2
1008	8	2	2	2	1	8	2	4	3	4	3	4	3	2	3	2	2	3	3	3	4	3	2	1	1	2
1009	9	1	3	2	2	4	2	3	4	4	3	3	3	4	3	3	3	3	3	3	4	3	4	1	1	1
1010	10	2	3	1	1	3	2	3	4	5	4	4	3	2	2	4	3	4	3	3	3	4	3	2	1	2
1011	11	1	3	1	1	5	3	3	3	4	4	4	4	2	4	3	3	4	3	3	4	3	3	2	1	1
1012	12	2	2	1	1	4	1	3	4	1	2	2	3	2	1	5	3	4	4	3	4	4	1	2	1	2
1013	13	2	3	1	1	3	1	4	4	3	3	2	1	2	2	3	2	4	2	3	3	2	2	2	2	2
1014	14	2	3	1	1	5	2	3	3	4	4	4	3	4	3	1	1	1	3	3	4	3	2	2	2	2
1015	15	2	2	1	1	4	3	3	4	3	3	2	3	4	3	4	2	3	2	2	4	2	3	2	2	2
1016	16	1	3	2	2	6	1	3	4	4	3	3	5	4	3	4	3	3	2	3	4	3	4	2	1	2
1017	17	2	3	1	1	6	2	3	3	4	4	2	4	3	3	3	2	2	4	3	4	4	3	1	2	1
1018	18	1	3	2	1	5	2	4	3	3	3	3	4	4	3	4	3	4	4	4	3	4	3	2	1	1
1019	19	2	2	4	1	6	2	3	3	2	2	2	3	4	4	4	3	4	2	2	4	2	3	1	2	2
1020	20	1	3	2	3	8	3	3	3	3	3	3	3	3	3	3	3	3	3	3	3	3	3	1	2	2
1021	21	2	3	1	1	6	2	2	4	4	4	4	3	4	3	3	3	3	3	3	3	4	3	2	2	2
1022	22	2	2	2	2	15	2	3	2	4	2	3	1	2	3	3	3	3	3	3	3	3	3	2	2	2
1023	23	2	2	1	1	5	3	2	2	2	3	4	3	2	3	2	2	3	4	4	3	3	4	2	2	2
1024	24	2	2	2	1	5	3	2	2	2	3	3	3	4	4	3	3	3	2	5	5	4	4	1	2	2
1025	25	1	2	1	2	6	3	3	3	3	3	3	3	3	3	3	3	3	3	3	3	3	3	1	1	2
1026	26	1	2	1	2	6	5	3	3	3	3	3	3	3	3	3	3	3	3	3	3	3	3	1	1	2
1027	27	2	1	4	2	3	2	3	3	3	3	3	3	3	3	3	3	3	3	3	3	3	3	2	1	2
1028	28	1	2	1	2	6	4	3	3	3	3	3	3	3	3	3	3	3	3	3	3	3	3	1	1	2
1029	29	1	1	1	2	4	1	3	3	3	3	4	4	3	3	3	2	2	4	4	4	3	4	1	1	1
1030	30	2	3	1	1	4	1	3	3	3	3	3	3	3	3	3	3	3	3	3	3	4	3	2	2	2
1031	31	2	2	3	3	6	3	3	3	3	2	3	3	2	2	3	3	3	3	3	3	3	3	2	2	2
1032	32	2	2	2	1	20	2	3	3	3	3	3	3	3	3	3	3	4	3	3	3	3	3	2	2	2
1033	33	1	3	2	1	5	3	2	4	3	3	3	3	3	4	3	3	3	3	3	3	3	3	1	1	2
1034	34	1	3	1	1	6	3	3	4	3	2	4	2	3	3	4	2	4	2	3	5	3	3	1	1	2
1035	35	2	3	1	1	7	4	3	3	3	3	3	3	3	3	3	3	3	3	3	3	3	3	2	2	2
1036	36	2	3	1	2	7	4	4	4	4	3	3	4	4	3	3	4	4	3	4	5	4	5	2	2	2
1037	37	1	2	2	1	9	2	4	3	3	2	3	4	5	5	4	3	4	2	2	4	3	3	2	2	2
1038	38	1	2	2	2	4	2	2	3	2	3	3	3	3	3	3	3	3	3	3	3	3	3	1	1	2
1039	39	2	4	1	1	3	1	5	5	3	3	2	3	4	3	2	3	4	2	3	4	2	3	1	2	2
1040	40	2	3	1	1	9	2	3	3	3	3	3	3	1	5	3	3	3	3	3	3	3	3	2	2	2
1041	41	2	3	1	1	5	3	3	3	3	3	3	4	3	3	3	3	3	3	3	3	3	3	1	1	2
1042	42	2	3	1	1	7	3	2	2	3	2	3	3	3	2	4	3	4	3	3	4	3	4	1	1	2
1043	43	1	2	2	2	4	2	3	3	3	3	3	3	3	3	3	3	3	3	3	3	3	4	1	1	2
1044	44	2	3	1	1	6	2	2	2	3	3	3	3	4	4	3	3	4	4	3	3	3	3	2	2	2
1045	45	1	3	4	2	2	1	3	3	4	4	4	3	3	4	3	2	2	2	3	4	3	3	2	2	2
1046	46	2	2	2	1	7	2	3	4	4	3	3	3	3	4	3	3	3	2	4	5	4	4	1	2	2
1047	47	1	2	2	2	10	2	5	4	3	3	2	3	4	3	4	2	4	3	3	5	3	4	1	2	2
1048	48	2	3	1	1	6	3	3	3	3	3	3	3	2	2	3	3	3	3	3	3	3	3	1	1	1
1049	49	1	3	1	1	7	2	3	3	3	3	2	2	1	2	4	4	2	4	2	3	3	3	2	1	2
1050	50	2	2	1	1	10	3	1	1	3	1	1	1	1	3	1	1	1	1	5	5	5	5	2	2	2
1051	51	2	3	2	2	7	2	3	3	3	3	3	3	3	3	5	5	4	4	1	2	3	2	2	1	2
1052	52	2	3	1	2	2	4	3	3	3	3	3	3	3	3	5	5	4	5	3	3	3	2	1	1	2
1053	53	2	2	4	1	10	3	3	3	2	3	3	3	3	3	4	4	3	3	3	4	4	5	1	1	2
1054	54	2	2	4	3	9	3	2	3	2	2	2	2	2	2	2	3	3	3	3	3	3	1	2	2	2
1055	55	1	4	2	1	6	2	2	2	2	2	3	3	3	2	3	4	4	4	4	3	3	3	1	1	2
1056	56	2	3	1	1	5	2	3	3	3	3	3	3	3	3	3	3	3	3	3	3	3	3	2	2	2
1057	57	2	3	1	1	6	2	3	3	3	3	3	3	3	3	4	3	3	3	3	5	3	3	1	1	2
1058	58	2	2	2	2	5	2	4	4	4	4	4	3	3	3	3	3	3	3	3	5	3	3	1	1	2
1059	59	2	3	1	1	7	3	2	3	3	3	4	4	4	3	3	3	3	3	3	5	3	3	1	1	2
1060	60	2	3	1	2	8	3	2	3	2	3	2	2	2	2	3	4	4	3	3	3	3	3	1	1	2
1061	61	2	4	1	2	7	2	3	3	3	3	3	3	3	3	3	3	3	3	3	3	4	3	1	1	2
1062	62	2	2	3	3	8	2	3	3	3	2	2	2	1	3	4	1	2	1	3	2	4	3	2	2	2
1063	63	2	2	2	1	4	2	3	3	3	3	3	3	3	3	3	3	3	3	3	3	3	3	2	2	2
1064	64	2	3	2	2	4	2	3	3	3	3	3	3	3	3	3	3	3	3	3	3	3	3	2	2	2
1065	65	2	3	2	2	5	2	3	3	3	3	3	3	3	3	3	3	3	3	3	3	3	3	1	1	2
1066	66	2	2	2	2	5	2	3	3	3	3	3	3	3	3	3	3	3	3	3	3	3	3	2	2	2
1067	67	2	2	2	1	4	1	3	3	3	3	3	3	3	4	3	3	4	3	3	5	3	3	2	2	2
1068	68	1	2	3	2	3	1	3	3	3	3	3	3	3	3	3	3	3	3	3	5	4	3	2	2	2
1069	69	2	2	2	1	6	2	4	4	3	4	4	4	4	3	4	4	4	3	3	5	4	3	2	2	2
1070	70	2	3	1	2	7	2	2	2	2	2	3	2	2	2	4	4	4	4	3	4	3	3	1	1	2
1071	71	2	2	3	1	4	2	3	3	3	3	3	3	3	3	3	3	3	3	3	4	3	4	2	2	2
1072	72	2	3	2	1	9	4	3	1	4	2	3	2	1	3	3	3	3	3	3	3	3	4	2	1	2
1073	73	1	4	4	1	0	0	5	1	3	2	4	2	1	3	3	3	3	3	3	4	4	4	2	2	2
1074	74	2	3	2	2	6	3	3	3	3	3	3	3	3	3	3	3	3	3	3	3	3	3	2	2	2
1075	75	2	3	2	2	7	3	4	4	4	4	4	3	3	4	3	3	3	3	3	3	3	3	2	2	2
1076	76	2	2	3	2	3	1	3	3	3	3	3	4	4	3	4	3	3	3	3	3	3	3	2	2	2
1077	77	2	4	1	1	7	3	2	3	2	3	2	2	3	3	4	4	3	3	3	3	3	3	2	2	2
1078	78	2	3	2	2	5	2	3	3	3	3	3	3	3	3	3	3	3	3	3	5	3	2	2	2	2
1079	79	1	3	1	2	2	1	3	3	3	3	3	3	3	3	3	3	3	3	3	3	3	3	1	1	2
1080	80	2	3	2	2	6	2	2	2	3	2	3	3	3	3	3	4	4	4	3	3	3	4	2	2	2
1081	81	1	4	1	1	4	1	3	4	2	3	2	2	4	2	4	3	4	3	3	4	3	4	1	2	2
1082	82	1	3	1	2	6	2	3	3	2	2	1	2	3	2	2	3	2	2	3	3	3	3	1	1	2
1083	83	2	3	1	3	8	3	3	3	3	3	3	3	1	1	3	3	3	3	3	3	4	3	2	2	2
1084	84	2	3	2	3	6	2	3	3	3	3	3	3	3	4	3	3	3	3	3	4	4	3	1	1	2
1085	85	2	2	2	1	4	2	3	3	3	3	3	3	3	3	3	3	3	3	3	4	4	3	2	2	2
1086	86	2	2	3	1	3	1	3	3	3	3	3	3	3	3	3	3	3	3	3	4	3	3	2	2	2
1087	87	2	3	2	2	6	2	3	4	4	4	3	4	4	3	4	4	3	3	3	3	3	4	2	2	2
1088	88	2	2	3	2	2	1	4	4	4	4	4	4	4	4	3	3	3	3	3	3	3	4	2	2	2
1089	89	2	4	1	2	7	2	2	3	2	3	2	2	2	2	4	4	4	3	3	3	3	4	2	2	2
1090	90	2	3	1	3	4	2	3	3	3	2	3	3	3	3	3	3	3	3	3	3	3	3	2	2	2
1091	91	2	3	1	2	7	3	2	3	2	2	2	2	3	3	3	4	4	3	3	3	3	3	2	2	2
1092	92	2	2	2	2	4	2	3	3	3	3	3	4	3	3	4	4	4	3	3	3	3	3	2	2	2
1093	93	2	2	3	1	4	2	4	4	4	4	4	4	3	3	4	4	4	3	3	3	3	3	2	2	2
1094	94	2	2	3	2	2	1	4	4	4	4	4	4	4	4	4	4	3	3	3	4	3	3	2	2	2
1095	95	2	3	2	1	5	2	3	3	3	3	3	3	3	3	3	3	3	3	3	4	3	4	2	2	2
1096	96	2	2	3	1	3	1	4	4	4	4	4	4	4	4	4	4	4	3	3	4	3	4	2	2	2
1097	97	2	2	2	1	5	2	3	3	3	3	3	3	3	3	4	4	3	3	3	3	3	3	2	2	2
1098	98	2	3	2	2	6	2	2	3	3	4	3	3	4	3	4	4	3	3	3	3	3	2	2	2	2
1099	99	2	3	1	1	6	2	2	3	2	3	2	3	3	3	4	4	4	3	3	4	3	3	2	2	2
1100	100	2	2	2	1	4	1	3	3	4	4	4	4	4	3	4	4	3	3	3	4	4	3	2	2	2
1101	101	1	4	1	2	8	2	2	3	2	3	2	2	3	3	4	4	4	3	3	3	4	3	2	2	2
1102	102	2	3	2	1	5	2	3	3	4	4	3	4	5	4	4	2	3	3	2	4	4	3	1	2	2
1103	103	2	2	3	1	3	1	3	4	4	3	4	4	5	4	4	3	4	2	4	3	3	3	2	2	2
1104	104	2	2	3	1	2	1	4	4	3	2	3	3	4	4	3	2	3	3	3	4	3	2	2	2	1
1105	105	2	3	2	2	6	2	3	3	3	3	3	3	3	3	4	4	3	3	3	3	3	3	2	2	2
1106	106	2	3	1	2	6	2	2	2	2	3	2	3	3	3	4	4	3	4	3	3	3	3	2	2	2
1107	107	2	2	2	1	4	1	3	4	4	4	4	4	3	3	4	4	4	3	3	3	3	3	2	2	2
1108	108	2	4	1	2	7	2	2	3	2	2	2	2	2	2	4	4	4	4	3	5	4	3	2	2	2
1109	109	2	3	2	2	5	2	2	2	3	3	2	4	3	2	4	4	4	3	3	3	4	3	2	2	2
1110	110	1	2	2	2	4	1	4	4	4	4	4	4	3	4	4	4	4	3	3	3	3	3	2	2	2
1111	111	2	3	4	3	3	2	5	5	5	5	4	4	4	4	4	4	5	5	5	5	5	5	1	1	1
1112	112	2	4	1	3	2	1	3	3	3	3	3	3	3	3	3	3	3	3	3	3	3	3	1	1	2
1113	113	1	4	1	1	3	1	3	4	4	3	3	4	4	3	4	3	2	2	2	4	3	3	1	2	1
1114	114	2	3	2	2	8	4	3	5	3	4	3	4	4	2	2	2	3	2	4	4	3	4	2	2	2
1115	115	1	4	2	1	6	2	3	3	2	2	3	3	4	4	3	2	4	2	3	3	4	4	1	1	1
1116	116	2	2	3	2	5	1	3	3	3	3	3	2	3	3	4	4	3	2	2	4	3	3	1	1	2
1117	117	1	4	4	1	4	1	3	4	2	4	2	2	2	3	4	4	4	4	2	3	4	4	2	2	2
1118	118	2	2	3	2	6	2	2	3	3	4	2	2	2	4	3	3	3	3	3	3	3	3	2	1	2
1119	119	1	3	1	2	7	3	2	3	4	2	2	2	2	3	2	1	1	1	3	3	4	4	2	2	2
1120	120	2	1	3	2	3	3	2	2	4	2	4	4	4	4	3	3	3	3	3	3	4	4	2	2	2
1121	121	1	3	2	2	10	4	2	5	2	2	3	2	2	3	3	3	3	3	3	3	4	4	2	2	2
1122	122	1	2	1	3	6	3	2	5	2	2	3	2	2	3	3	3	3	3	3	3	3	3	2	2	2
1123	123	2	4	4	3	4	1	3	3	3	3	4	3	3	3	3	3	3	3	3	3	3	3	2	2	2
1124	124	2	2	4	2	5	2	3	3	3	3	4	3	3	3	3	3	3	3	3	3	3	3	2	2	2
1125	125	1	1	4	1	7	3	3	3	3	3	3	3	3	3	3	3	3	3	3	3	3	3	2	2	2
1126	126	1	4	4	1	3	1	3	3	3	3	3	3	3	3	3	3	3	3	3	3	3	3	2	2	2
1127	127	2	2	2	2	6	3	2	2	2	2	3	2	2	3	2	2	2	2	2	4	4	4	2	2	2
1128	128	1	4	4	2	5	1	3	3	3	3	3	3	3	3	3	3	3	3	3	3	3	3	2	2	2
1129	129	1	2	3	2	6	3	3	2	4	2	3	3	3	4	3	3	3	3	3	3	3	3	2	2	2
1130	130	1	2	3	2	7	2	4	3	4	3	3	3	3	5	4	4	4	4	3	3	3	3	2	1	2
1131	131	1	2	2	2	12	4	2	2	2	2	2	2	2	3	3	3	3	3	3	3	4	4	2	2	2
1132	132	2	1	4	2	5	2	3	3	3	3	3	3	3	3	3	3	3	3	3	3	3	3	2	2	2
1133	133	1	3	3	2	3	3	2	2	3	2	3	3	3	4	3	3	3	3	3	3	4	4	2	2	2
1134	134	1	2	4	3	4	2	3	1	2	2	2	2	2	3	3	3	3	3	3	3	4	4	2	2	2
1135	135	2	3	3	2	3	1	3	2	3	4	3	3	2	3	3	3	3	3	3	3	4	3	2	2	2
1136	136	2	3	1	2	8	3	2	3	2	2	2	3	2	2	2	2	2	3	4	4	4	4	2	2	2
1137	137	2	1	4	3	1	1	2	3	2	3	3	2	2	3	3	3	3	3	3	3	3	3	2	2	2
1138	138	1	4	4	2	5	5	3	3	2	3	3	3	3	3	3	3	3	3	3	3	3	3	2	1	2
1139	139	1	3	2	1	4	3	3	2	3	4	3	3	3	3	4	4	4	4	3	3	3	3	2	1	2
1140	140	2	2	2	2	6	4	2	2	2	4	3	3	2	3	2	2	2	2	3	4	4	4	2	2	2
1141	141	1	3	3	3	6	2	3	3	3	3	3	3	3	3	3	3	3	3	3	3	3	3	2	2	2
1142	142	1	3	3	2	5	2	3	3	3	3	3	3	3	3	3	3	3	3	3	3	3	3	2	1	2
1143	143	2	1	4	3	0	0	3	3	3	3	3	3	2	4	3	3	3	3	3	3	3	3	2	2	2
1144	144	1	2	2	2	3	3	2	2	2	2	2	2	2	3	2	2	2	2	3	4	4	4	2	2	2
1145	145	2	2	3	2	5	2	3	3	3	3	3	3	3	3	4	4	4	3	3	3	3	3	2	2	2
1146	146	1	1	4	3	1	1	3	3	3	3	3	3	3	3	3	3	3	3	3	3	3	3	2	2	2
1147	147	2	3	2	1	3	2	2	3	3	3	4	4	4	3	4	4	3	3	3	3	3	3	2	2	2
1148	148	2	4	4	2	0	0	3	3	3	3	3	3	4	3	3	3	3	3	3	3	3	3	2	2	2
1149	149	1	4	2	1	7	2	3	2	2	3	2	2	3	3	4	4	4	3	3	3	3	3	2	2	2
1150	150	2	3	2	1	6	2	3	3	2	3	3	3	3	3	3	3	3	3	3	3	3	3	2	2	2
1151	151	2	2	3	1	3	1	2	3	3	4	3	2	3	3	4	4	4	3	3	3	3	3	2	2	2
1152	152	1	2	1	2	4	2	3	3	4	3	3	3	3	3	3	3	3	3	3	3	3	3	1	1	1
1153	153	2	2	1	1	3	1	3	3	3	3	4	3	4	3	3	3	3	3	3	3	3	3	1	1	1
1154	154	1	2	2	1	5	3	3	4	4	3	4	3	4	3	3	3	3	3	3	3	3	3	1	1	1
1155	155	1	2	3	2	5	1	3	3	4	4	3	3	3	3	3	3	3	3	3	3	3	3	1	1	1
1156	156	2	2	1	1	6	2	3	4	3	4	3	3	3	3	3	3	3	3	3	3	3	3	1	1	1
1157	157	2	2	1	1	4	2	3	3	3	4	3	3	3	3	3	3	3	3	3	3	3	3	1	1	1
1158	158	1	2	2	2	7	3	4	3	3	3	3	3	3	3	3	3	3	3	3	3	3	3	1	1	1
1159	159	2	2	3	1	6	2	4	3	3	3	3	3	3	3	3	3	3	3	3	3	3	3	1	1	1
1160	160	1	2	3	1	7	3	3	4	3	3	3	3	3	4	3	3	3	3	3	3	3	3	1	1	1
1161	161	1	2	1	2	5	1	3	3	3	4	3	3	3	4	3	3	3	3	3	3	3	3	1	1	1
1162	162	2	3	2	2	5	2	2	3	4	3	3	4	3	3	4	4	3	3	3	3	3	3	2	2	2
1163	163	2	3	1	2	7	3	2	3	3	3	2	3	2	3	4	4	3	3	3	3	3	3	2	2	2
1164	164	2	2	1	1	6	2	3	3	3	3	3	3	2	2	3	3	3	3	3	3	4	4	2	2	2
1165	165	2	3	1	2	7	2	3	2	2	2	4	2	3	3	4	4	4	3	3	3	3	3	2	2	2
1166	166	2	3	2	1	6	2	2	3	4	3	2	3	2	2	4	4	3	3	3	3	3	3	2	2	2
1167	167	1	4	2	2	6	2	2	2	4	2	4	2	3	3	4	4	4	3	3	3	3	3	2	2	2
1168	168	1	3	2	1	6	2	3	3	3	3	3	3	3	3	3	3	3	3	3	3	3	3	2	2	2
1169	169	2	2	3	1	3	1	3	3	3	3	3	3	3	3	3	3	3	3	3	3	3	3	2	2	2
1170	170	2	3	2	1	6	2	2	3	2	3	3	3	3	3	4	4	4	3	3	3	3	3	2	2	2
1171	171	2	3	2	1	5	2	2	3	3	3	3	2	3	3	4	4	4	3	3	3	3	3	2	2	2
1172	172	1	3	1	1	7	2	2	3	3	2	3	3	3	3	4	4	4	3	3	3	3	3	2	1	2
1173	173	2	3	2	2	6	2	4	4	3	3	3	3	4	3	3	4	3	3	4	3	3	2	2	2	1
1174	174	1	3	1	1	8	3	2	3	3	3	4	4	4	4	4	4	4	4	3	3	3	3	2	2	2
1175	175	2	3	2	1	5	2	3	3	3	3	4	4	3	4	4	4	4	3	3	3	3	3	2	2	2
1176	176	1	2	2	1	4	2	2	3	3	3	3	4	4	4	4	4	4	3	3	3	3	3	1	1	2
1177	177	2	3	2	2	7	3	3	3	2	3	4	4	3	3	3	4	3	3	3	2	3	3	2	2	1
1178	178	2	3	3	2	6	3	4	4	3	3	3	3	3	4	3	3	4	3	3	3	3	4	2	2	1
1179	179	1	2	3	3	6	1	3	4	3	3	3	3	4	4	3	4	3	4	3	3	4	3	2	2	2
1180	180	2	3	3	2	4	3	4	4	3	4	3	3	4	3	4	3	4	3	4	3	4	3	2	2	2
1181	181	1	4	2	3	6	1	3	2	3	3	4	4	3	3	4	3	3	3	3	3	3	3	2	2	2
1182	182	1	2	2	3	5	2	4	3	3	3	2	3	4	3	3	4	4	3	3	4	3	2	2	1	1
1183	183	2	3	2	3	7	3	4	3	3	4	3	3	3	4	3	3	3	2	4	3	3	2	2	1	1
1184	184	2	3	2	2	4	1	4	4	3	3	4	4	3	3	2	3	3	2	3	4	3	3	1	1	2
1185	185	2	3	2	2	6	3	3	3	4	4	3	3	4	3	3	4	3	4	4	3	3	4	2	1	1
1186	186	2	2	1	3	3	1	3	3	4	4	3	3	4	3	3	3	3	4	3	3	3	3	1	1	1
1187	187	2	3	2	3	6	2	3	3	4	4	4	4	3	3	3	2	3	4	3	3	3	4	2	2	1
1188	188	1	2	2	2	4	2	3	3	3	3	4	4	4	3	3	3	4	3	3	3	4	3	2	1	2
1189	189	1	3	1	2	5	2	3	3	4	2	4	4	3	3	3	3	3	3	4	3	3	2	2	1	1
1190	190	2	3	2	2	7	3	3	3	4	3	3	3	4	3	4	4	3	3	3	4	3	3	1	1	1
1191	191	2	3	2	3	4	2	4	4	3	4	4	4	3	3	3	4	4	3	4	3	3	4	2	1	1
1192	192	1	2	3	2	5	1	2	3	3	2	3	3	3	3	4	3	3	3	2	3	3	4	2	2	1
1193	193	1	2	3	2	2	3	3	4	3	4	4	3	3	3	4	3	3	4	3	2	4	3	2	2	2
1194	194	2	3	1	2	6	3	3	3	4	4	3	3	2	3	3	4	3	3	4	3	3	2	1	2	1
1195	195	2	3	2	3	8	3	4	4	3	3	3	3	4	3	4	3	3	4	3	2	3	3	2	1	1
1196	196	2	3	3	2	6	1	3	3	4	4	3	3	4	3	3	4	4	3	3	3	2	3	1	1	1
1197	197	2	3	1	2	7	3	3	3	4	4	4	4	3	3	4	3	3	4	3	3	4	3	2	2	1
1198	198	2	3	2	2	6	2	3	3	3	2	3	3	4	4	3	2	2	3	3	4	3	3	2	2	2
1199	199	2	3	1	1	7	2	4	4	3	3	3	4	3	3	4	4	3	4	3	3	3	3	2	2	2
1200	200	1	3	1	2	6	2	3	3	3	3	3	4	4	4	4	4	3	3	3	4	3	3	2	2	2
2001	201	2	2	4	2	4	6	2	3	2	4	1	2	2	4	4	1	4	2	1	1	4	4	2	2	2
2002	202	2	2	4	3	2	3	3	5	2	4	5	3	3	5	5	1	1	1	1	2	2	3	2	2	2
2003	203	1	3	2	3	6	6	3	2	2	4	3	2	1	1	4	3	2	4	4	4	4	3	2	1	1
2004	204	1	2	4	3	3	5	3	3	3	3	3	3	3	3	2	3	2	2	3	3	3	3	2	2	2
2005	205	2	2	3	2	2	2	2	3	3	2	2	3	2	2	2	3	3	1	4	4	4	3	2	2	2
2006	206	2	2	4	1	1	4	3	3	5	5	1	1	1	1	5	4	4	4	4	4	4	3	1	1	1
2007	207	2	2	4	1	1	3	3	3	3	3	3	2	3	3	2	1	2	2	3	4	4	4	2	2	2
2008	208	2	2	4	3	8	4	4	3	5	1	3	2	3	3	3	1	3	2	3	3	4	4	2	2	2
2009	209	1	2	4	1	2	2	3	3	3	3	3	3	3	3	3	3	3	2	3	3	3	3	2	2	2
2010	210	2	1	4	3	1	1	3	3	3	5	1	1	1	1	1	1	1	1	1	1	1	1	1	1	2
2011	211	1	3	4	2	7	8	1	2	2	2	2	1	2	3	2	1	4	2	3	5	4	4	2	2	1
2012	212	2	3	4	2	3	2	3	2	3	2	4	4	4	4	2	1	3	2	3	4	4	5	2	2	1
2013	213	2	2	4	2	2	4	3	3	3	3	3	3	3	3	3	3	3	3	3	3	3	3	2	1	2
2014	214	2	3	4	3	1	1	3	2	3	3	2	1	2	2	3	3	4	3	3	4	4	3	2	2	1
2015	215	2	3	4	2	5	6	3	3	4	2	2	4	3	3	2	1	3	2	4	2	4	4	2	2	2
2016	216	1	2	4	1	2	3	2	1	3	2	3	4	2	2	2	4	3	4	4	5	4	4	2	2	2
2017	217	2	2	3	1	5	8	2	4	1	1	3	3	1	2	2	4	4	3	3	5	5	4	2	2	1
2018	218	1	3	3	3	3	2	3	3	3	4	3	3	3	3	3	3	3	3	3	3	3	3	2	2	2
2019	219	2	2	4	1	1	2	1	3	3	3	3	3	3	3	2	1	4	3	4	4	4	4	2	2	1
2020	220	2	3	3	1	2	1	1	2	2	3	3	3	2	2	3	1	2	2	3	3	4	4	1	1	1
2021	221	2	2	1	3	2	2	4	2	3	2	4	3	5	5	2	2	3	2	2	4	4	2	2	2	1
2022	222	1	3	1	2	7	8	3	4	2	4	2	2	3	3	4	2	4	4	2	4	4	3	2	2	1
2023	223	2	3	1	3	6	5	2	4	2	4	2	2	3	3	4	3	4	4	2	4	3	3	2	2	1
2024	224	1	4	1	2	2	2	2	2	3	3	4	4	4	3	4	3	1	1	2	5	3	3	2	2	1
2025	225	2	3	1	3	3	4	3	4	2	4	2	2	3	3	4	3	4	4	2	4	3	3	2	2	1
2026	226	1	3	1	3	4	4	2	4	4	2	3	3	4	3	2	4	3	2	2	4	5	3	2	2	1
2027	227	1	3	1	2	6	4	2	3	4	2	3	4	4	4	2	2	2	2	2	4	4	3	2	2	2
2028	228	1	4	1	3	12	10	2	4	4	2	3	3	4	4	2	2	3	2	3	4	4	3	2	2	1
2029	229	1	2	2	2	2	3	3	3	4	2	4	4	3	3	2	3	3	2	3	3	4	4	2	2	1
2030	230	2	3	1	2	2	2	3	4	4	2	3	4	3	3	3	2	3	2	3	4	3	3	2	2	1
2031	231	2	3	1	2	4	3	4	3	4	2	4	4	4	4	4	2	4	2	2	4	4	2	2	2	1
2032	232	1	4	1	3	3	4	3	3	3	2	3	3	2	2	3	3	3	2	3	3	4	2	2	2	2
2033	233	1	2	2	3	6	8	2	4	3	2	3	4	4	2	2	2	2	2	2	4	4	4	2	2	1
2034	234	1	2	2	3	3	4	3	3	3	4	2	3	3	3	2	2	2	2	3	4	3	4	2	2	1
2035	235	2	3	1	3	4	6	4	4	3	2	4	3	4	4	2	2	3	2	3	3	2	2	2	2	1
2036	236	2	2	1	2	3	6	4	2	3	2	4	3	4	4	2	2	3	2	2	3	4	2	2	2	1
2037	237	2	4	1	3	4	7	2	4	3	2	3	2	3	3	3	3	2	3	3	4	4	3	2	2	1
2038	238	1	3	2	2	3	6	2	4	4	2	3	3	4	4	2	2	2	2	2	4	5	2	2	2	1
2039	239	2	2	3	1	3	4	3	2	4	2	4	4	4	4	2	2	2	2	2	4	4	3	2	2	1
2040	240	2	3	2	2	4	8	2	2	4	2	3	4	4	3	2	2	2	2	3	4	4	4	2	2	1
2041	241	1	3	1	3	4	5	2	4	3	2	3	3	4	4	2	2	2	3	3	4	4	3	2	2	1
2042	242	1	1	1	3	3	4	3	4	4	3	3	3	4	4	3	3	3	2	2	4	4	4	2	2	1
2043	243	1	3	3	2	4	3	3	4	3	3	3	4	4	3	2	3	2	2	4	4	3	2	2	1	1
2044	244	2	1	2	2	3	5	3	4	4	3	4	4	4	3	2	3	2	2	3	4	4	3	2	2	1
2045	245	2	3	3	2	2	4	3	3	4	3	3	4	4	4	3	2	3	2	3	4	4	2	2	1	1
2046	246	2	3	3	1	2	5	4	4	3	3	4	4	4	3	3	2	3	2	3	4	4	3	2	1	2
2047	247	1	2	3	1	2	3	4	4	3	3	3	4	4	4	2	2	3	2	2	4	3	3	2	1	1
2048	248	1	2	3	1	2	6	3	3	3	3	3	3	3	3	3	3	3	3	3	3	3	3	2	2	1
2049	249	2	2	2	2	4	8	2	3	3	2	2	3	2	2	2	3	3	1	4	4	4	3	2	1	1
2050	250	2	2	1	3	6	8	3	3	5	5	1	1	1	1	5	2	4	4	4	4	4	3	2	1	1
2051	251	2	3	1	2	3	4	3	4	2	4	2	2	3	3	4	3	4	4	2	4	3	3	2	2	1
2052	252	1	3	1	1	3	5	4	4	4	2	3	3	4	3	2	4	3	2	2	4	5	3	2	2	1
2053	253	1	3	1	2	2	4	5	3	4	2	3	4	4	4	2	2	2	2	2	4	4	3	2	2	2
2054	254	2	2	2	2	3	6	3	3	3	3	3	2	3	3	2	1	2	2	3	4	4	4	2	2	1
2055	255	2	2	1	2	4	5	5	3	5	1	3	2	3	3	3	1	3	2	3	3	4	4	2	2	2
2056	256	1	2	2	3	6	5	3	3	3	3	3	3	3	3	3	3	3	2	3	3	3	3	2	2	1
2057	257	2	3	4	1	2	3	3	3	4	2	2	4	3	3	2	1	3	2	4	2	4	4	2	2	2
2058	258	1	2	3	2	3	6	2	1	3	2	3	4	2	2	2	4	3	4	4	5	4	4	2	2	2
2059	259	2	2	2	3	5	3	2	4	1	1	3	3	1	2	2	4	4	3	3	5	5	4	2	2	1
2060	260	1	3	3	3	1	2	3	3	3	4	3	3	3	3	3	3	3	3	3	3	3	3	2	2	2
2061	261	2	2	4	1	2	3	1	3	3	3	3	3	3	3	2	1	4	3	4	4	4	4	2	2	1
2062	262	2	3	3	1	2	1	1	2	2	3	3	3	2	2	3	1	2	2	3	3	4	4	2	1	1
2063	263	2	2	1	3	6	5	4	2	3	2	4	3	5	5	2	2	3	2	2	4	3	2	2	2	1
2064	264	1	3	2	2	4	5	3	4	2	4	2	2	3	3	4	2	4	4	2	4	4	3	2	2	1
2065	265	2	3	2	3	3	6	2	4	2	4	2	2	3	3	4	3	4	4	2	4	3	3	2	2	1
2066	266	1	4	4	1	3	5	4	4	3	3	4	4	4	3	2	2	3	2	2	4	4	3	2	1	1
2067	267	2	3	1	2	5	8	3	4	2	4	2	2	3	3	4	3	4	4	2	4	3	3	2	2	1
2068	268	1	3	3	2	4	8	2	4	4	2	3	3	4	3	2	4	3	2	2	4	5	3	2	2	1
2069	269	1	3	1	2	5	4	2	3	4	2	3	4	4	4	2	2	2	2	2	4	4	3	2	2	2
2070	270	1	4	1	3	8	10	2	4	4	2	3	3	4	4	2	2	3	2	3	4	4	3	2	2	1
2071	271	2	2	3	1	1	3	3	3	4	4	4	4	4	4	2	2	2	2	2	4	4	3	2	2	1
2072	272	2	3	3	2	1	3	2	4	4	2	3	4	4	3	2	2	2	2	3	4	4	4	2	2	1
2073	273	1	3	3	3	6	8	2	4	3	2	3	3	4	4	2	2	2	3	3	4	4	3	2	2	1
2074	274	1	1	3	3	2	3	4	4	4	3	3	3	4	4	3	3	3	2	2	4	4	4	2	2	1
2075	275	1	3	3	2	5	8	3	4	3	3	3	4	4	3	2	3	2	2	4	4	3	2	2	1	1
2076	276	2	1	4	1	3	5	3	4	4	3	4	4	4	3	2	3	2	2	3	4	4	3	2	2	1
2077	277	2	3	3	2	1	4	3	3	4	3	3	4	4	4	3	2	3	2	3	4	4	2	2	1	1
2078	278	2	3	3	2	2	4	4	4	3	3	4	4	4	3	3	2	3	2	3	4	4	3	2	1	2
2079	279	1	2	3	1	2	3	4	4	3	3	3	4	4	4	2	2	3	2	2	4	3	3	2	1	1
2080	280	1	2	3	1	3	7	3	4	4	2	3	4	4	3	3	3	2	3	2	4	4	3	2	2	1
2081	281	1	2	3	2	4	6	3	3	3	3	3	3	3	3	3	3	3	3	3	3	3	4	2	1	2
2082	282	1	3	3	3	5	6	2	2	3	3	3	3	4	4	3	3	4	4	3	3	3	3	2	2	2
2083	283	1	3	4	1	2	4	3	3	4	4	4	3	3	4	3	2	2	2	3	4	3	3	2	1	1
2084	284	2	2	3	1	4	5	3	4	4	3	3	3	3	4	3	3	3	2	4	5	4	4	2	2	1
2085	285	1	2	3	3	6	5	5	4	3	3	2	3	4	3	4	2	4	3	3	5	3	4	1	1	1
2086	286	2	3	3	2	3	5	3	3	3	3	3	3	2	2	3	3	3	3	3	3	3	3	1	1	1
2087	287	1	3	3	3	4	8	3	3	3	3	2	2	3	3	4	4	2	4	2	3	3	3	2	2	1
2088	288	2	2	3	3	2	5	4	3	3	4	3	3	4	4	2	3	2	2	3	5	5	5	2	1	1
2089	289	2	3	3	1	1	3	3	3	3	3	3	3	3	3	4	3	4	3	1	4	3	2	2	1	1
2090	290	2	3	3	2	1	2	3	3	3	3	3	3	3	3	4	3	4	2	2	3	3	2	1	1	1
2091	291	2	2	3	3	4	4	3	3	2	3	3	3	3	3	4	4	3	3	3	4	4	5	1	1	1
2092	292	2	3	3	2	3	5	4	3	3	4	3	3	4	3	3	3	3	3	3	3	3	3	2	2	1
2093	293	2	2	3	3	4	5	4	3	3	3	4	4	4	3	4	4	4	2	3	3	4	5	2	1	1
2094	294	2	3	3	2	4	7	5	4	4	4	5	5	5	5	4	4	4	4	4	4	4	4	2	2	1
2095	295	1	2	3	2	2	3	3	3	3	3	3	3	3	3	4	3	5	5	3	5	4	4	2	1	1
2096	296	1	3	3	2	4	7	3	3	3	3	4	3	4	4	3	2	3	3	2	4	3	4	2	1	1
2097	297	1	3	3	2	3	5	5	4	4	2	4	4	4	4	4	3	4	2	2	4	5	4	1	1	1
2098	298	2	4	1	2	5	5	3	3	3	3	4	3	3	3	3	3	4	3	3	4	3	4	1	1	1
2099	299	2	2	3	3	2	5	4	3	4	3	4	3	3	3	2	2	3	3	3	4	3	2	2	1	1
2100	300	1	3	3	2	4	6	3	4	4	3	3	3	4	3	3	3	3	3	3	4	3	4	1	1	1
2101	301	2	3	3	3	2	3	3	4	5	4	4	3	3	3	4	3	4	3	3	3	4	3	2	1	1
2102	302	2	2	3	3	4	6	3	2	4	2	3	3	4	3	3	2	2	2	3	4	4	3	2	2	1
2103	303	2	2	3	3	3	7	2	2	2	3	4	3	4	4	4	3	3	2	2	4	4	4	2	1	1
2104	304	2	2	3	2	4	5	2	2	2	3	3	3	4	4	3	3	3	3	2	5	4	4	1	1	1
2105	305	1	2	3	3	6	9	3	3	4	2	4	4	4	4	2	3	3	2	3	4	4	4	2	2	1
2106	306	1	2	3	3	3	5	2	4	4	3	3	3	4	4	3	2	3	2	3	3	4	4	2	2	1
2107	307	2	1	4	2	2	3	3	4	4	2	3	4	4	4	3	2	3	2	3	4	3	3	2	1	1
2108	308	1	2	3	3	3	4	3	3	4	2	3	3	4	4	2	3	3	2	3	4	4	4	1	1	1
2109	309	1	1	3	2	2	4	3	3	3	3	4	4	3	3	3	2	2	2	4	4	3	4	1	1	1
2110	310	2	3	3	1	1	2	3	3	2	2	3	3	4	4	3	2	2	2	3	4	4	3	2	2	1
2111	311	2	2	3	2	3	6	3	3	3	2	3	3	3	3	2	3	3	3	3	3	3	3	2	2	1
2112	312	2	2	3	3	4	4	3	3	3	2	3	3	4	4	4	3	4	3	3	3	3	3	2	2	2
2113	313	1	2	3	2	2	5	3	3	3	2	4	4	4	4	3	3	2	2	2	4	4	3	2	2	1
2114	314	1	2	3	2	4	5	3	3	3	3	3	4	4	3	3	3	2	2	2	4	3	3	2	2	1
2115	315	2	3	3	3	6	8	3	3	3	3	3	3	3	3	3	3	3	3	3	3	3	3	2	2	2
2116	316	1	3	3	2	4	8	3	3	3	2	3	3	4	4	3	3	3	2	3	4	4	4	2	1	1
2117	317	2	2	3	3	3	5	3	3	3	3	4	4	4	4	4	3	3	2	3	4	3	3	2	2	1
2118	318	1	2	3	2	3	4	3	3	3	3	3	3	3	4	3	3	4	3	3	5	3	3	2	1	1
2119	319	1	2	3	2	2	5	3	3	3	3	3	3	3	3	3	3	3	3	3	5	4	3	2	2	1
2120	320	2	2	3	3	4	7	4	4	3	4	4	4	3	4	4	4	4	3	3	5	4	3	2	2	1
2121	321	2	3	3	3	4	6	4	4	4	2	3	4	4	4	4	4	4	3	3	4	3	3	2	2	1
2122	322	1	2	3	1	2	4	3	3	3	3	3	3	3	3	3	3	3	3	3	4	3	4	2	2	1
2123	323	2	3	3	2	5	5	3	2	4	2	3	4	4	3	3	3	3	3	3	3	3	4	2	2	2
2124	324	2	3	3	3	10	10	3	3	3	2	3	3	3	3	3	3	3	3	3	3	3	3	2	2	1
2125	325	2	3	3	2	6	8	3	3	2	2	3	3	4	4	4	4	4	3	3	3	3	3	2	2	1
2126	326	1	2	3	2	4	6	3	3	3	3	3	4	3	3	4	4	4	3	3	3	3	3	2	2	1
2127	327	1	2	3	2	3	4	4	4	4	4	4	4	3	3	4	4	4	3	3	3	3	3	2	2	1
2128	328	1	2	3	1	2	4	4	4	4	4	4	4	4	4	4	4	3	3	3	4	3	3	2	2	1
2129	329	1	3	3	2	4	5	3	3	3	3	3	3	3	3	3	3	3	3	3	4	3	4	2	2	1
2130	330	2	2	3	1	2	3	4	4	4	4	4	4	4	4	4	4	4	3	3	4	3	4	2	2	1
2131	331	1	2	3	2	5	6	3	3	3	3	3	3	3	3	4	4	3	3	3	3	3	3	2	2	1
2132	332	1	3	3	2	6	8	2	3	3	4	3	3	4	3	4	4	3	3	3	3	3	3	2	2	1
2133	333	2	3	3	3	4	5	2	3	3	3	4	3	3	4	4	4	4	3	3	4	3	3	2	2	1
2134	334	2	2	3	2	3	5	3	3	4	4	4	4	4	3	4	4	3	3	3	4	4	3	2	2	1
2135	335	2	3	3	3	4	6	2	2	3	2	3	3	3	3	3	4	4	4	3	3	3	4	2	2	1
2136	336	1	4	3	2	4	5	3	4	2	3	3	3	4	4	4		4	3	3	4	3	4	2	1	1
2137	337	1	3	3	3	6	8	3	3	2	2	3	3	4	4	3	3	2	2	3	3	3	3	2	1	1
2138	338	2	3	3	2	3	5	3	3	3	3	3	3	4	4	3	3	3	3	3	3	4	3	2	2	1
2139	339	1	3	3	2	3	3	3	3	3	3	3	3	3	4	3	3	3	3	3	4	4	3	2	2	2
2140	340	1	2	3	3	5	6	3	3	3	3	3	3	3	3	3	3	3	3	3	4	4	3	2	1	1
2141	341	2	2	3	1	2	3	3	3	3	3	3	3	3	3	3	3	3	3	3	4	3	3	2	2	2
2142	342	2	3	3	2	2	2	3	4	4	4	3	4	4	3	4	4	3	3	3	3	3	4	2	2	1
2143	343	2	2	3	1	2	3	4	4	4	4	4	4	4	4	3	3	3	3	3	3	3	4	2	1	1
2144	344	2	4	4	3	4	5	2	3	2	3	3	3	4	4	4	4	4	3	3	3	3	4	2	2	1
2145	345	2	3	3	2	6	6	3	3	3	2	3	3	3	3	3	3	3	3	3	3	3	3	2	2	1
2146	346	2	3	3	2	3	4	3	4	2	4	3	4	4	4	4	3	4	4	2	4	3	3	2	2	1
2147	347	1	3	3	3	4	7	2	4	4	2	3	3	4	3	2	4	3	2	2	4	5	3	2	2	1
2148	348	1	3	1	2	3	3	2	3	4	2	3	4	4	4	2	2	2	2	2	4	4	3	2	2	2
2149	349	2	2	3	1	1	3	3	4	4	2	4	4	4	4	2	2	2	2	2	4	4	3	2	2	1
2150	350	2	3	3	2	1	3	2	4	4	2	3	4	4	3	2	2	2	2	3	4	4	4	2	2	1
2151	351	1	3	1	3	8	9	2	4	3	2	3	3	4	4	2	2	2	3	3	4	4	3	2	2	1
2152	352	1	3	3	1	4	5	3	4	3	3	3	4	4	3	2	3	2	2	4	4	3	2	2	1	1
2153	353	2	3	3	2	2	4	3	3	4	3	3	4	4	4	3	2	3	2	3	4	4	2	2	1	1
2154	354	2	3	3	2	3	4	4	4	3	3	4	4	4	3	3	2	3	2	3	4	4	3	2	1	2
2155	355	1	2	3	2	2	3	4	4	3	3	3	4	4	4	2	2	3	2	2	4	3	3	2	1	1
2156	356	1	3	3	2	3	5	3	2	3	4	3	3	3	3	4	4	4	4	3	3	3	3	2	2	1
2157	357	2	2	3	3	4	5	2	2	2	4	3	3	4	3	2	2	2	2	3	4	4	4	2	1	1
2158	358	1	2	3	1	2	2	3	3	3	3	3	3	3	3	3	3	3	3	3	3	3	3	2	2	1
2159	359	1	2	3	2	3	4	3	3	4	2	4	4	3	3	3	3	3	2	3	4	3	3	2	2	1
2160	360	2	1	4	1	2	3	3	3	3	3	3	3	4	4	3	3	3	3	3	3	3	3	2	2	2
2161	361	1	2	3	2	4	6	3	3	2	2	3	4	4	3	2	2	2	2	3	4	4	4	2	1	1
2162	362	2	2	3	2	2	3	3	3	3	3	3	3	3	3	4	4	4	3	3	3	3	3	2	2	2
2163	363	1	1	4	1	2	3	3	3	2	2	3	4	4	4	3	3	3	2	3	4	4	3	2	2	2
2164	364	2	3	3	2	3	4	2	3	3	3	4	4	4	3	4	4	3	3	3	3	3	3	2	2	1
2165	365	2	4	4	1	1	3	3	3	3	3	3	3	4	3	3	2	2	2	4	4	3	3	2	1	1
2166	366	1	4	4	3	3	4	3	2	2	3	4	4	3	3	4	4	4	3	3	3	3	3	2	2	1
2167	367	2	3	3	3	6	8	3	3	2	3	4	4	4	3	3	2	2	2	4	4	3	3	2	2	1
2168	368	2	2	3	1	3	5	2	3	3	2	3	4	3	3	4	4	4	3	3	3	3	3	2	2	1
2169	369	1	2	3	3	4	4	3	3	4	3	4	4	3	3	3	2	2	2	3	5	5	3	2	2	1
2170	370	1	3	1	2	4	5	3	4	4	2	3	3	4	4	4	4	4	2	3	4	4	4	2	2	1
2171	371	1	3	3	2	2	5	3	3	3	3	3	3	3	4	3	3	3	3	3	4	4	3	2	1	1
2172	372	1	2	3	3	3	4	3	3	3	3	3	3	3	3	3	3	3	3	3	4	4	3	2	2	1
2173	373	2	2	3	1	1	4	3	3	3	3	3	3	3	3	3	3	3	3	3	4	3	3	2	1	2
2174	374	2	3	3	2	2	3	3	4	4	4	3	4	4	3	4	4	3	3	3	3	3	4	2	2	1
2175	375	2	2	3	1	2	3	4	4	4	4	4	4	4	4	3	3	3	3	3	3	3	4	2	1	1
2176	376	2	4	4	3	4	6	2	3	2	3	3	3	4	4	4	4	4	3	3	3	3	4	2	2	1
2177	377	2	3	3	2	3	6	3	3	3	2	3	3	3	3	3	3	3	3	3	3	3	3	2	1	1
2178	378	2	3	3	2	2	4	3	4	2	4	3	4	4	4	4	3	4	4	2	4	3	3	2	2	1
2179	379	1	3	3	3	4	5	2	4	4	2	3	3	4	3	2	4	3	2	2	4	5	3	2	1	1
2180	380	1	3	1	2	3	5	2	3	4	2	3	4	4	4	2	2	2	2	2	4	4	3	2	2	2
2181	381	2	2	3	1	2	5	3	4	4	2	4	4	4	4	2	2	2	2	2	4	4	3	2	1	1
2182	382	2	3	3	2	1	5	2	4	4	2	3	4	4	3	2	2	2	2	3	4	4	4	2	2	1
2183	383	1	3	1	3	5	9	2	4	3	2	3	3	4	4	2	2	2	3	3	4	4	3	2	1	1
2184	384	1	3	3	1	3	5	3	4	3	3	3	4	4	3	2	3	2	2	4	4	3	2	2	2	1
2185	385	2	3	3	2	3	4	3	3	4	3	3	4	4	4	3	2	3	2	3	4	4	2	2	1	1
2186	386	2	3	3	2	5	6	4	4	3	3	4	4	4	3	3	2	3	2	3	4	4	3	2	2	2
2187	387	1	2	3	2	1	5	4	4	3	3	3	4	4	4	2	2	3	2	2	4	3	3	2	1	1
2188	388	2	3	3	3	3	6	3	4	5	4	4	3	3	3	4	3	4	3	3	3	4	3	2	2	2
2189	389	2	2	3	3	4	6	3	2	4	2	3	3	4	3	3	2	2	2	3	4	4	3	2	2	1
2190	390	2	2	3	3	3	7	2	2	2	3	4	3	4	4	4	3	3	2	2	4	4	4	2	1	1
2191	391	2	2	3	2	3	5	2	2	2	3	3	3	4	4	3	3	3	3	2	5	4	4	1	1	1
2192	392	1	2	3	3	5	9	3	3	4	2	4	4	4	4	2	3	3	2	3	4	4	4	2	2	1
2193	393	1	2	3	3	2	5	2	4	4	3	3	3	4	4	3	2	3	2	3	3	4	4	2	1	1
2194	394	2	1	4	2	1	4	3	4	4	2	3	4	4	4	3	2	3	2	3	4	3	3	2	1	1
2195	395	1	2	3	3	1	3	3	3	4	2	3	3	4	4	2	3	3	2	3	4	4	4	2	2	1
2196	396	1	1	3	2	2	4	3	3	3	3	4	4	3	3	3	2	2	2	4	4	3	4	2	1	2
2197	397	2	3	3	1	2	3	3	3	2	2	3	3	4	4	3	2	2	2	3	4	4	3	2	2	1
2198	398	2	2	3	2	2	6	3	3	3	2	3	3	3	3	2	3	3	3	3	3	3	3	2	2	1
2199	399	2	2	3	3	4	5	3	3	3	2	3	3	4	4	4	3	4	3	3	3	3	3	2	2	2
2200	400	1	2	3	2	6	8	3	3	3	2	4	4	4	4	3	3	2	2	2	4	4	3	2	2	1
3001	401	2	2	3	2	2.5	2	1	1	1	1	2	1	2	2	4	3	4	3	2	4	2	4	2	2	2
3002	402	2	2	4	1	12	4	3	3	1	1	1	1	1	1	1	2	2	2	2	2	2	2	1	1	1
3003	403	1	1	1	2	2	2	3	2	1	3	3	3	2	2	4	2	2	3	2	4	2	2	2	2	2
3004	404	1	1	3	3	8	2	2	2	3	2	4	2	2	1	3	3	2	4	4	4	2	4	2	1	2
3005	405	2	1	3	1	11	2	1	1	1	1	1	2	2	2	2	3	2	1	2	1	1	1	1	1	2
3006	406	1	1	4	2	7	2	3	3	2	2	3	2	3	3	1	1	4	3	2	3	2	3	1	1	1
3007	407	1	2	4	1	10	2	3	3	3	3	3	4	4	3	3	3	3	3	3	3	3	3	2	2	2
3008	408	2	1	4	3	3	1	3	2	3	2	2	2	2	2	3	4	4	3	4	3	5	4	2	1	2
3009	409	2	2	2	2	3	1	3	2	2	2	3	2	2	2	4	3	4	4	3	2	2	4	2	2	2
3010	410	1	2	4	3	2	1	2	2	1	1	1	3	2	2	2	4	4	4	1	3	1	2	1	1	1
3011	411	2	1	4	3	4.5	2	3	3	3	3	3	3	3	3	3	3	3	3	3	3	2	3	2	1	1
3012	412	2	2	4	1	3	2	3	3	3	1	1	1	1	1	4	4	4	4	2	4	2	2	1	1	1
3013	413	2	1	4	2	5.5	5	2	2	2	2	2	2	2	2	2	2	2	2	2	4	3	4	2	2	2
3014	414	1	2	4	1	11	2	3	4	2	4	1	1	3	2	4	2	3	5	2	4	4	4	1	1	1
3015	415	1	2	3	3	2	1	3	3	3	2	2	2	2	2	4	4	4	4	3	2	2	2	1	1	1
3016	416	1	2	1	2	2	1	2	1	2	2	2	3	3	3	2	3	3	3	3	3	3	3	2	2	2
3017	417	1	1	4	2	2	2	3	3	3	3	3	3	3	3	3	4	4	3	3	3	3	3	2	2	1
3018	418	1	2	4	2	1	2	3	3	3	3	3	3	3	3	3	3	3	3	3	3	3	3	2	2	2
3019	419	1	2	3	3	2	2	4	4	3	3	3	3	2	2	2	3	3	3	3	3	3	3	2	2	1
3020	420	1	3	3	2	2	1	1	2	1	3	2	3	3	3	4	3	4	3	2	3	3	3	2	2	2
3021	421	1	4	1	3	10	4	2	3	2	2	2	2	2	2	5	2	4	3	2	4	4	4	2	2	2
3022	422	2	3	3	2	6	2	2	2	1	2	1	2	3	3	5	3	4	3	2	3	4	4	2	1	2
3023	423	1	3	1	1	8	3	2	2	1	2	2	2	3	2	5	3	4	4	1	2	2	2	1	1	1
3024	424	2	3	1	2	6	2	4	3	2	3	2	3	3	2	4	3	4	4	2	4	4	4	2	2	2
3025	425	1	4	4	3	6	4	2	2	1	3	3	3	3	3	4	3	4	3	1	3	2	3	2	2	2
3026	426	1	4	1	2	20	5	2	3	2	3	3	2	3	3	4	3	4	3	2	4	4	4	2	2	2
3027	427	2	3	3	1	10	4	1	1	1	3	2	3	4	3	5	2	5	3	2	3	4	4	1	1	1
3028	428	1	3	2	3	2	1	2	2	1	2	2	2	3	3	5	3	5	3	1	3	3	3	1	1	1
3029	429	1	4	1	1	1	5	2	1	1	1	1	1	1	1	1	5	5	5	1	2	3	3	2	1	1
3030	430	2	4	1	2	3	1	2	2	1	2	2	2	2	2	4	4	4	4	2	4	4	4	2	2	2
3031	431	2	2	4	1	2	1	3	3	3	2	3	2	2	2	3	2	2	2	2	3	2	2	2	2	2
3032	432	2	3	2	2	2	2	3	2	2	3	1	1	2	2	4	2	4	3	2	4	3	4	2	2	2
3033	433	1	3	1	3	2	2	3	3	3	3	3	3	3	3	3	3	3	3	3	3	3	3	2	2	2
3034	434	2	2	4	2	2	1	3	3	2	3	3	2	2	2	3	2	2	3	2	3	4	3	2	2	2
3035	435	1	1	4	1	10	5	5	2	1	5	3	3	3	3	4	4	4	4	4	4	4	4	2	2	2
3036	436	1	2	4	1	5	2	3	3	3	3	3	3	3	3	3	3	4	3	3	3	3	3	1	1	1
3037	437	1	1	4	1	3	3	3	3	3	4	5	3	3	3	5	5	5	5	5	2	3	4	2	2	2
3038	438	1	2	1	1	10	3	1	2	2	2	1	2	2	2	3	3	2	2	3	2	2	2	2	1	1
3039	439	1	1	4	1	8	3	3	3	3	3	3	3	3	3	4	3	3	3	3	3	3	3	2	2	2
3040	440	1	2	1	1	20	4	4	3	2	2	3	1	4	4	2	2	1	3	3	2	4	5	2	2	2
3041	441	2	2	4	3	5	4	3	3	3	3	2	1	2	1	3	3	3	3	3	3	3	3	2	1	1
3042	442	1	2	4	1	1.2	1	3	3	3	2	5	5	5	3	3	2	2	2	3	3	1	1	1	1	1
3043	443	2	3	3	1	3	3	3	3	3	3	3	3	3	3	3	3	3	3	3	3	3	3	2	2	1
3044	444	2	2	4	2	5	5	3	4	4	4	2	2	1	3	2	2	3	3	2	4	4	3	1	1	2
3045	445	1	2	4	1	6	3	3	2	1	3	3	2	3	3	4	2	3	2	2	5	4	2	2	1	2
3046	446	2	4	4	3	3	2	4	2	2	2	2	2	2	2	4	3	3	3	4	4	4	4	2	2	2
3047	447	1	3	1	2	13	3	1	2	1	2	1	3	3	2	5	3	5	4	1	4	3	3	1	1	1
3048	448	1	3	2	2	12	4	2	2	1	3	1	2	3	3	5	3	4	3	1	3	2	2	1	1	1
3049	449	2	4	4	3	3	2	3	3	2	3	3	3	3	3	4	3	3	2	2	4	4	4	2	2	2
3050	450	2	4	1	1	8	4	2	2	2	2	2	2	3	3	4	3	4	3	1	3	2	2	1	1	1
3051	451	1	2	2	2	12	4	2	2	1	1	1	1	3	2	4	4	4	4	2	2	2	2	1	1	1
3052	452	1	4	1	1	11	4	2	1	1	2	2	1	3	3	5	3	5	4	1	3	3	3	1	1	1
3053	453	2	1	4	1	4	1	3	3	2	3	2	2	5	5	4	2	3	3	2	4	4	4	2	2	2
3054	454	1	3	3	1	4	1	2	3	2	3	2	2	4	4	3	2	3	3	3	4	4	4	2	2	2
3055	455	2	3	2	1	4	2	3	3	1	2	1	1	3	3	4	2	4	3	3	4	4	4	2	2	2
3056	456	2	3	2	3	5	2	2	3	1	2	1	1	3	2	4	3	4	4	2	3	3	3	1	1	1
3057	457	2	3	1	3	16	3	1	1	1	1	1	1	1	1	5	4	5	5	1	4	2	2	1	1	1
3058	458	1	1	4	3	3	1	3	3	2	2	2	1	3	3	4	2	4	3	2	4	3	3	2	2	2
3059	459	2	1	3	1	4	1	2	2	2	2	2	2	2	2	4	3	4	4	2	4	4	4	2	2	2
3060	460	2	2	4	1	3	1	3	3	2	3	2	4	4	4	3	3	3	3	3	4	3	3	2	2	1
3061	461	2	4	2	2	5	2	3	3	1	2	1	1	2	2	4	2	3	3	2	2	3	3	2	2	2
3062	462	2	4	1	3	14	4	2	2	1	2	1	1	2	2	5	4	5	4	1	3	2	2	1	1	1
3063	463	2	3	2	2	5	2	3	3	1	2	1	1	4	4	3	2	4	3	1	4	4	4	2	1	2
3064	464	1	3	3	1	2	1	3	3	1	2	1	2	3	3	4	2	3	3	1	2	3	4	2	2	1
3065	465	2	1	1	2	15	4	2	4	1	2	1	1	3	3	5	3	5	4	1	4	2	2	1	1	1
3066	466	2	3	4	3	4	1	3	3	1	2	2	2	4	4	4	2	4	3	3	5	4	4	2	2	1
3067	467	1	2	4	1	7	2	3	3	2	2	2	3	3	3	3	2	3	3	1	4	3	4	2	2	2
3068	468	2	2	3	2	3	1	2	3	1	2	1	2	3	3	4	2	3	3	1	4	2	2	2	1	1
3069	469	1	4	2	3	5	2	2	3	1	2	1	1	3	3	3	2	3	3	3	4	4	4	2	2	1
3070	470	1	4	1	3	4	2	2	1	1	1	1	3	1	1	5	4	5	5	1	4	2	4	1	1	1
3071	471	2	4	4	3	10	3	1	1	1	1	1	1	2	2	4	2	4	3	1	4	3	4	2	1	1
3072	472	2	3	1	2	3	1	1	1	1	1	1	1	2	2	5	4	4	4	1	4	2	2	1	1	1
3073	473	1	3	2	1	4	2	2	2	1	1	1	1	2	2	5	3	5	4	1	4	2	4	1	1	1
3074	474	1	4	1	2	8	3	1	2	1	1	2	2	2	2	5	3	3	3	2	3	3	3	2	2	2
3075	475	1	4	1	2	3	1	2	2	1	2	1	2	2	2	4	3	4	3	2	4	4	5	2	2	1
3076	476	2	3	2	3	6	2	1	2	2	2	2	2	3	2	5	3	4	4	2	4	3	4	1	1	2
3077	477	2	4	1	3	4	2	2	2	2	2	2	2	2	2	4	3	4	4	2	2	2	2	2	1	1
3078	478	1	3	4	3	3	1	3	3	3	3	3	3	3	3	3	3	3	3	3	3	3	3	2	2	1
3079	479	2	2	3	3	4	1	2	2	2	2	2	3	2	2	4	3	4	3	2	4	3	3	1	2	1
3080	480	1	2	2	1	7	3	2	2	1	1	1	1	2	2	5	3	5	4	1	4	2	4	1	1	1
3081	481	2	3	4	3	4	2	3	3	2	2	3	2	3	3	3	2	3	2	2	4	4	4	2	2	2
3082	482	2	3	1	1	10	4	1	2	1	1	1	1	2	2	5	3	5	4	1	4	3	4	1	1	1
3083	483	1	2	3	2	2	1	2	2	1	3	3	1	3	3	3	2	3	3	3	4	4	4	2	2	2
3084	484	1	2	2	1	5	2	3	3	1	2	1	2	3	3	3	2	3	3	3	4	3	5	2	2	2
3085	485	1	1	4	1	3	1	2	3	2	3	2	2	2	2	4	3	4	3	2	5	4	5	2	2	2
3086	486	2	1	3	1	6	2	2	2	1	2	1	1	2	2	4	2	3	3	2	4	4	4	2	2	2
3087	487	2	4	4	1	7	3	1	1	1	2	1	1	2	2	4	3	3	3	3	5	4	3	2	2	2
3088	488	1	4	1	3	3	1	4	2	1	2	1	1	3	2	4	3	3	3	3	5	4	4	2	2	2
3089	489	2	2	2	1	2	1	2	2	1	3	2	2	2	2	4	3	3	3	3	4	4	4	2	2	2
3090	490	1	2	2	1	4	2	3	2	2	2	1	2	4	3	5	3	4	3	1	3	3	3	1	1	1
3091	491	2	3	4	1	8	3	2	2	1	2	2	2	3	3	2	2	3	3	3	4	4	4	2	2	2
3092	492	2	4	1	2	3	1	2	3	2	2	2	3	2	2	4	3	4	3	2	3	3	3	2	2	2
3093	493	1	3	3	1	6	3	3	3	1	2	2	2	3	3	5	3	4	3	2	4	3	3	2	1	1
3094	494	1	2	4	3	5	2	3	2	1	2	2	3	4	4	3	2	3	3	2	3	3	3	2	2	2
3095	495	2	1	4	1	5	2	3	3	1	2	1	1	4	3	2	2	2	2	2	4	4	4	2	2	2
3096	496	2	1	4	2	6	3	2	3	2	3	2	2	3	3	3	3	3	3	2	3	3	3	2	2	2
3097	497	1	3	2	1	5	2	2	2	1	2	1	1	2	2	4	4	4	4	1	4	2	2	1	1	1
3098	498	2	1	3	2	20	5	2	2	2	2	2	2	2	2	5	3	5	5	1	2	2	2	1	1	1
3099	499	2	2	4	2	4	2	3	3	2	2	1	1	2	2	3	2	3	3	2	5	4	4	2	2	1
3100	500	1	1	4	3	4	2	4	4	2	2	2	2	4	4	4	2	3	3	1	4	2	2	1	2	1
3101	501	1	4	3	2	4	2	2	2	2	3	3	3	3	3	4	2	4	3	2	4	3	4	1	2	2
3102	502	1	4	2	1	3	2	1	2	1	3	2	2	2	2	4	4	4	4	3	4	2	2	1	2	2
3103	503	2	3	3	1	6.5	3	2	3	1	3	3	2	3	3	4	3	4	3	2	4	2	2	1	1	2
3104	504	1	4	1	1	4	2	3	3	2	2	3	3	3	3	3	3	3	3	2	5	3	3	2	2	2
3105	505	1	3	3	1	5	3	2	2	2	3	2	1	2	2	5	3	4	4	2	3	2	2	1	1	2
3106	506	1	4	2	1	4	2	2	2	2	2	2	2	2	2	4	3	3	2	2	4	3	3	2	2	2
3107	507	1	3	3	3	3	2	3	3	3	3	3	2	3	3	3	2	3	2	2	4	3	4	2	2	2
3108	508	1	3	3	3	3	2	3	2	2	3	3	2	3	3	4	2	3	3	3	4	4	5	2	2	2
3109	509	2	3	2	3	5	3	2	2	1	2	1	2	2	2	4	3	4	3	2	4	2	4	1	2	2
3110	510	1	4	1	3	11	4	3	2	1	2	2	2	2	2	4	3	3	3	2	4	3	3	1	2	2
3111	511	1	4	1	3	6.5	3	1	1	1	1	1	1	1	1	5	5	5	4	1	4	2	2	1	1	1
3112	512	1	4	1	3	3	2	1	1	1	3	3	2	3	3	4	3	4	4	2	4	2	3	1	2	2
3113	513	2	3	2	3	7.5	4	1	2	1	2	2	1	2	2	5	3	4	4	1	3	3	3	1	1	2
3114	514	1	4	1	3	6	3	1	1	1	2	1	1	1	1	4	3	4	3	3	5	4	4	2	2	2
3115	515	2	1	4	3	3	2	2	2	2	3	3	3	3	3	3	3	3	3	1	3	3	3	2	2	2
3116	516	2	1	4	3	2	1	3	3	2	2	3	3	3	3	3	2	3	3	2	4	3	4	2	2	2
3117	517	2	1	4	1	5	3	1	1	1	1	2	2	2	2	3	3	3	3	3	4	3	3	2	2	2
3118	518	1	1	4	2	9	4	2	2	2	3	2	2	2	2	3	2	3	2	2	5	4	5	2	2	2
3119	519	1	4	4	2	2.5	2	2	2	1	2	2	2	2	2	3	2	3	3	3	5	3	5	2	2	2
3120	520	1	1	4	2	4.5	3	3	2	2	3	3	2	3	3	4	2	4	3	2	4	4	5	2	2	2
3121	521	2	1	2	2	6	3	3	3	3	3	2	2	3	2	4	4	4	4	1	3	2	2	1	1	2
3122	522	1	3	2	2	6	3	2	2	1	2	2	2	3	3	4	3	4	4	2	4	2	3	1	1	2
3123	523	1	3	2	3	6.5	3	1	1	1	2	1	1	1	1	5	3	4	4	1	3	2	2	1	1	1
3124	524	2	1	4	3	4	2	3	3	2	3	3	3	3	3	3	2	3	3	2	4	4	5	2	2	2
3125	525	2	3	1	2	20	5	2	1	1	2	2	2	2	3	4	4	4	4	1	3	3	4	1	1	1
3126	526	2	4	2	3	12	4	2	2	1	2	1	1	2	2	5	3	5	4	1	4	3	3	1	1	1
3127	527	2	2	3	2	3.5	2	3	3	2	3	2	2	2	2	3	2	3	3	3	4	3	4	2	2	2
3128	528	1	2	3	3	4	2	2	2	2	2	1	1	2	2	4	3	3	3	2	5	4	5	2	2	2
3129	529	1	1	4	3	4	2	3	3	3	3	2	2	2	3	4	2	3	2	2	4	3	4	2	2	2
3130	530	1	2	4	2	9	3	2	3	2	3	2	2	2	2	4	2	3	3	2	4	3	4	2	2	2
3131	531	1	3	3	3	2	1	3	3	2	3	3	3	3	3	4	3	3	3	2	3	3	3	2	1	2
3132	532	1	3	3	2	4	2	2	2	2	3	1	1	2	2	4	3	4	4	2	4	2	3	2	1	2
3133	533	2	4	2	3	8	3	1	2	1	2	2	2	2	2	3	2	3	3	2	5	4	5	2	2	2
3134	534	2	3	1	2	5	2	3	3	3	3	1	2	2	2	4	2	3	3	2	4	3	4	2	2	2
3135	535	2	4	1	2	3	1	2	2	2	3	1	2	3	3	3	2	3	2	2	5	3	4	2	2	2
3136	536	2	2	3	2	3	2	2	1	1	2	1	1	2	2	4	3	4	3	2	4	2	3	1	1	2
3137	537	1	2	2	3	4.5	2	3	2	1	3	1	2	3	3	4	4	5	4	1	4	2	3	1	1	1
3138	538	2	2	3	2	6	2	2	2	1	2	2	2	2	2	4	2	4	3	2	4	2	3	1	2	1
3139	539	2	4	4	3	6	3	4	3	4	2	2	2	2	2	4	3	4	4	3	4	4	3	1	1	1
3140	540	1	4	4	3	8	4	3	2	2	2	2	3	3	3	3	2	3	3	2	4	4	4	2	2	2
3141	541	2	4	1	2	2	1	1	1	1	1	1	2	2	2	3	2	3	3	2	4	3	4	2	2	2
3142	542	2	3	3	1	2	1	3	3	1	2	1	1	2	2	3	2	3	3	2	5	3	4	2	1	2
3143	543	2	2	4	1	5	2	2	2	1	2	1	1	2	3	4	3	4	4	1	4	3	4	1	1	1
3144	544	2	3	2	1	5	2	3	2	1	2	1	1	3	2	4	4	4	4	2	4	3	4	1	2	1
3145	545	1	3	2	1	6	3	1	1	1	1	1	1	1	1	5	4	5	4	1	3	2	3	1	1	1
3146	546	1	2	3	1	2.5	2	3	3	2	2	2	2	2	2	4	3	4	3	2	4	4	4	2	2	2
3147	547	1	1	2	1	6	3	2	2	1	2	1	1	2	2	5	3	5	4	1	2	2	3	1	1	1
3148	548	1	1	4	1	4	2	1	1	1	2	3	2	3	3	4	3	4	3	1	4	4	3	2	1	2
3149	549	2	2	3	1	4	2	1	1	1	3	1	1	2	2	3	2	4	4	1	4	2	2	2	1	2
3150	550	2	2	4	1	5	2	2	2	2	3	3	2	3	3	4	2	3	3	1	3	3	3	1	1	1
3151	551	1	3	2	2	16	10	2	2	1	4	2	1	1	2	5	3	4	4	1	4	3	2	1	1	1
3152	552	2	2	3	2	9	6	2	1	1	4	2	2	3	4	4	2	4	3	3	4	3	4	2	1	2
3153	553	1	3	2	2	7	3	1	2	1	3	2	2	2	3	5	4	5	3	1	4	2	2	1	1	2
3154	554	2	4	2	2	4	2	2	2	1	3	2	2	3	1	5	4	5	3	1	3	2	3	1	1	1
3155	555	2	1	3	1	5	3	2	2	1	2	2	2	3	3	4	2	4	3	3	5	3	4	2	2	2
3156	556	2	1	3	1	9	5	2	3	2	3	2	1	2	2	4	4	5	4	1	3	2	3	1	1	1
3157	557	1	1	3	1	5	4	2	3	1	2	3	2	3	3	5	4	4	4	1	4	2	2	1	1	1
3158	558	2	4	1	1	2	2	1	2	1	2	1	1	1	1	4	2	3	3	3	5	3	4	2	2	2
3159	559	2	2	3	1	7	3	3	3	1	2	2	1	2	3	3	2	3	3	2	4	4	5	2	2	2
3160	560	1	4	2	1	5	3	3	3	2	3	2	2	3	2	4	2	4	2	2	4	2	4	1	1	1
3161	561	1	3	2	2	8	3	1	2	1	3	1	1	2	2	5	3	4	3	1	3	2	2	1	1	1
3162	562	1	4	1	1	4	3	2	2	1	3	1	1	2	1	5	3	4	3	2	4	2	2	1	1	1
3163	563	1	1	1	2	5	3	2	3	1	3	1	2	3	2	5	3	4	4	2	4	2	3	1	2	1
3164	564	1	4	1	1	7.5	3	2	2	1	2	2	1	3	1	4	4	4	3	2	3	2	3	1	1	2
3165	565	1	4	1	1	3	2	2	2	1	2	2	2	3	1	4	3	4	3	2	3	3	3	1	2	2
3166	566	2	1	4	2	6	2	3	2	2	3	3	2	3	3	3	2	2	3	3	5	4	4	2	2	2
3167	567	2	2	3	1	6.5	3	1	2	2	3	2	1	2	1	4	2	4	3	2	5	3	5	2	1	2
3168	568	2	2	2	1	7	3	2	2	1	2	2	2	2	3	4	3	4	4	1	3	2	3	1	1	1
3169	569	1	3	1	1	17.5	7	2	2	2	2	3	2	3	3	5	4	5	3	1	2	2	4	1	1	2
3170	570	1	3	2	1	8	3	2	2	2	3	2	1	2	2	5	4	5	4	1	3	2	2	1	1	1
3171	571	2	3	1	1	7	3	2	2	1	2	1	2	1	1	5	3	4	4	2	3	2	2	1	1	1
3172	572	2	4	1	1	2	1	1	2	1	2	1	1	3	1	5	4	5	4	2	3	2	3	1	1	1
3173	573	2	3	2	1	3	2	2	2	1	2	2	1	2	2	5	2	5	3	3	3	2	3	1	1	2
3174	574	1	2	3	1	6	2	2	2	2	3	2	2	2	3	4	3	4	3	2	4	2	4	2	1	2
3175	575	1	3	3	2	3	2	2	3	1	2	2	2	1	2	4	3	5	4	2	4	2	2	1	1	2
3176	576	2	3	2	2	13	4	2	2	1	2	1	1	2	2	4	3	5	4	1	3	2	3	1	1	1
3177	577	2	1	4	2	4	2	3	3	2	3	3	2	3	3	3	2	3	3	3	5	4	5	2	2	2
3178	578	1	2	3	2	4	2	2	2	1	3	3	2	3	3	4	2	3	2	3	5	3	4	2	2	2
3179	579	2	3	3	2	9	4	2	3	2	3	2	1	2	2	4	3	4	3	2	4	3	4	2	1	2
3180	580	1	4	1	3	4	2	2	2	2	2	2	1	3	1	4	3	4	3	3	4	4	4	1	2	1
3181	581	1	3	2	2	5	2	2	2	1	3	1	1	1	1	5	3	4	3	2	3	2	3	1	1	2
3182	582	2	1	4	2	7	3	2	3	1	3	3	2	3	3	3	2	3	3	3	5	3	3	2	2	2
3183	583	1	2	3	2	5.2	2	3	3	2	3	1	2	3	2	3	2	2	3	2	5	3	5	2	2	2
3184	584	2	3	2	3	6	2	2	2	1	3	1	2	1	1	5	4	5	4	2	3	2	4	1	1	2
3185	585	1	3	1	3	6	2	1	2	1	2	2	2	1	2	4	3	4	4	2	3	2	3	1	1	2
3186	586	1	4	1	3	3	2	2	2	1	2	1	1	2	2	4	2	4	3	2	4	3	3	1	2	2
3187	587	2	3	3	2	2	1	2	2	2	3	2	2	2	2	3	2	2	3	2	4	3	4	2	1	2
3188	588	2	2	4	3	6	3	2	2	1	2	3	2	3	3	3	2	3	2	3	5	4	4	2	2	2
3189	589	2	1	3	3	2	1	1	2	1	2	1	2	2	2	3	2	3	3	3	4	4	4	2	2	2
3190	590	2	2	4	3	10	4	1	2	1	2	1	1	2	2	4	3	3	2	3	5	3	4	2	2	2
3191	591	2	2	2	3	5	3	3	3	2	3	2	2	2	3	4	3	4	4	2	4	2	2	1	1	2
3192	592	1	2	2	3	11	4	2	3	2	2	3	2	3	3	5	4	4	4	2	3	2	3	1	1	1
3193	593	2	2	4	2	4	2	2	2	1	2	2	1	2	2	5	3	4	4	3	4	4	4	2	2	2
3194	594	2	3	3	2	5	3	2	3	2	2	2	2	2	2	4	3	4	3	4	4	3	4	2	1	2
3195	595	2	1	2	3	13	4	2	2	1	3	2	1	2	2	5	4	5	4	1	3	2	2	1	1	1
3196	596	2	2	4	2	6	3	2	2	2	3	3	2	3	3	4	2	3	3	3	4	4	4	2	2	2
3197	597	2	4	2	3	3	2	2	3	2	3	2	2	3	2	4	3	4	3	3	4	3	3	1	2	2
3198	598	1	3	3	3	7.3	3	2	2	1	3	1	2	2	2	5	3	5	4	2	4	2	3	1	1	2
3199	599	2	4	1	3	6	3	3	3	2	3	2	3	2	2	4	3	4	4	2	3	2	2	1	1	1
3200	600	1	2	3	3	4.5	2	2	2	1	2	2	1	2	2	4	2	3	3	2	5	3	5	2	2	2
3201	601	1	3	3	1	4	3	2	2	1	2	2	2	2	2	3	2	3	2	2	4	3	3	2	2	2
3202	602	1	2	2	3	15	6	2	1	1	2	3	2	3	3	5	4	5	4	3	5	4	5	2	2	2
3203	603	1	4	2	3	7	4	2	1	1	2	2	1	3	1	4	4	4	3	2	4	3	3	1	1	1
3204	604	1	1	4	1	5	3	1	1	2	3	2	2	4	4	3	2	3	2	3	5	4	3	2	2	2
3205	605	2	3	2	1	8	3	1	2	1	3	2	2	2	3	5	3	5	4	2	4	3	3	1	1	2
3206	606	2	2	3	2	6	2	2	2	1	2	1	1	2	2	3	2	3	2	2	5	4	3	2	2	2
3207	607	1	2	2	3	2	3	1	2	2	1	3	2	2	3	3	2	3	2	3	4	4	4	2	2	2
3208	608	1	4	1	1	6	3	1	2	1	2	2	2	3	1	4	3	4	3	2	3	3	2	1	1	1
3209	609	1	3	2	3	13	5	1	1	1	2	2	2	2	3	5	3	4	4	2	3	2	2	1	1	1
3210	610	2	2	3	3	3	2	2	2	2	3	3	2	3	3	3	2	3	2	3	5	4	4	2	2	2
3211	611	1	4	3	3	4.5	3	2	1	1	2	2	1	2	1	5	4	4	3	1	3	3	2	1	1	1
3212	612	1	4	4	1	8	3	2	1	1	2	2	2	3	2	2	2	2	3	3	5	4	3	2	2	2
3213	613	1	2	3	1	5	3	1	2	1	2	1	2	2	3	2	2	3	2	3	5	4	4	2	2	2
3214	614	2	3	3	2	2	1	1	2	1	2	2	1	2	4	2	3	2	2	3	5	3	3	2	2	2
3215	615	2	3	3	3	7	3	1	2	2	3	2	2	3	3	4	3	4	3	2	4	3	2	1	1	1
3216	616	1	3	3	2	5	3	2	2	2	3	3	2	3	3	2	2	3	3	3	5	4	3	2	2	2
3217	617	1	1	4	1	3	2	2	3	2	3	3	2	2	3	2	2	2	3	3	5	3	3	2	2	2
3218	618	2	2	4	1	7	3	1	1	1	2	2	1	2	2	3	2	3	2	3	4	2	4	2	2	2
3219	619	1	2	3	2	5.2	3	2	3	1	3	2	2	3	3	3	2	3	2	3	5	4	4	2	2	2
3220	620	2	2	3	2	6.4	3	1	1	1	3	3	2	3	4	4	2	3	2	3	5	4	4	2	2	2
3221	621	2	3	3	1	5	2	1	1	2	2	2	1	2	3	4	2	4	3	2	4	2	4	2	1	2
3222	622	1	2	3	2	5	2	1	2	2	2	2	1	2	3	4	2	3	3	2	5	2	4	2	2	2
3223	623	2	3	1	2	9	4	1	2	1	2	2	2	2	3	5	3	4	3	2	3	2	2	1	1	1
3224	624	1	4	3	3	4	3	2	2	1	3	2	1	3	1	3	2	3	2	2	5	3	3	2	2	2
3225	625	2	3	2	2	7	3	2	2	1	3	2	1	2	3	5	3	4	4	1	3	2	3	1	1	1
3226	626	1	1	4	2	5	2	1	1	1	2	2	2	2	3	2	2	2	3	3	5	4	4	2	2	2
3227	627	2	4	1	2	5	2	2	2	1	3	2	2	3	2	4	2	3	2	3	4	4	4	2	2	2
3228	628	1	4	1	3	6	2	1	2	1	2	2	2	3	1	4	2	3	4	2	3	2	2	1	1	1
3229	629	2	4	1	3	7	3	1	2	1	2	3	2	3	2	5	4	4	2	1	4	3	3	1	1	1
3230	630	1	3	3	2	3.5	2	2	2	1	2	3	1	2	2	4	3	4	3	3	4	3	4	2	1	2
3231	631	2	1	4	1	6	2	2	2	2	4	3	2	3	3	3	2	4	3	2	4	2	4	2	2	2
3232	632	1	3	1	3	12	5	2	1	1	3	3	2	3	3	5	4	4	5	1	3	1	2	1	1	1
3233	633	1	4	1	2	8	3	2	2	1	3	2	2	3	1	4	3	4	3	1	3	2	3	1	1	1
3234	634	2	3	1	2	7	4	2	2	1	2	2	2	2	2	4	3	4	4	2	4	3	3	1	1	2
3235	635	1	2	3	2	4	2	1	2	1	3	2	2	2	4	3	2	2	2	2	5	2	4	2	2	2
3236	636	2	1	3	2	3	2	3	3	2	4	4	2	4	4	3	2	3	3	3	4	3	3	2	2	2
3237	637	1	2	3	3	4	1	2	3	2	3	2	3	2	3	3	2	2	3	2	5	4	3	2	2	2
3238	638	2	4	3	3	3	1	2	3	1	2	2	2	2	2	3	3	2	3	2	4	4	3	2	2	2
3239	639	2	3	1	2	9	4	1	2	1	2	2	2	2	3	5	3	4	3	2	3	2	2	1	1	1
3240	640	2	3	1	3	5	3	2	3	1	2	2	1	2	2	4	4	4	4	2	4	2	2	1	1	1
3241	641	1	4	1	3	5.4	3	1	2	1	2	2	1	2	1	5	3	4	3	1	3	1	2	1	1	1
3242	642	1	3	2	3	4	2	1	2	1	3	3	2	3	4	4	4	4	3	2	3	2	4	1	1	1
3243	643	1	3	2	3	6.7	4	2	3	2	2	2	2	2	3	5	3	4	3	1	4	1	2	1	1	2
3244	644	1	4	1	3	7	2	1	1	2	3	2	2	4	1	5	3	4	2	2	4	3	4	1	2	1
3245	645	1	3	2	3	7.4	4	2	2	1	3	1	3	1	2	4	4	4	3	1	4	1	2	1	1	1
3246	646	2	2	2	3	8	3	2	2	2	4	3	2	2	3	4	2	3	3	2	5	2	4	1	2	1
3247	647	2	3	2	3	24	6	4	4	2	3	2	3	3	4	5	2	4	4	1	4	1	2	1	1	1
3248	648	1	4	1	3	3	2	2	2	1	3	1	2	2	1	4	1	4	2	3	5	4	3	2	2	2
3249	649	1	3	3	3	6	3	3	4	2	4	3	2	2	3	4	3	4	4	2	4	3	4	2	1	2
3250	650	1	1	4	1	5	2	2	3	1	3	4	2	4	4	5	3	3	3	1	4	2	2	1	1	1

## Sheet: AL
	Personal characteristics		Family characteristics				ES				IS				PB				PR				Behavioral intention
number	1.Gender	2.Age/year	3.Homestyle	4.Distance from village to township government/km	5.Area of cultivated land per household	6.Number of cultivated land pieces per household	7.Current policy/ES1	8.Local government/ES2	9.Benefit from cultivation/ES3	10.Tillage conditions/ES4	11.Family expenditure/IS1	12.Family livelihood/IS2	13.Children's expenses/IS3	14.Medical care for the elderly/IS4	15.Increase economic benefits/PB1	16.Improve quality of life/PB2	17.Promote children's development/PB3	18.Improve social status/PB4	19.Legal unishment risk/PR1	20.Natural disaster risk/PR2	21.Technical hortage risk/PR3	22.Funds reakdown risk/PR4	23.Recent willingness (RW) of NGC	24.Long-term willingness (LW) of NGC	25.Recent NGC behavior
3	2	2	1	2	7	3	5	4	4	4	5	5	5	5	4	4	4	4	4	4	4	4	2	1	1
7	2	4	1	3	2	1	3	3	3	3	4	3	3	3	3	3	4	3	3	4	3	4	1	1	2
10	2	3	1	1	3	2	3	4	5	4	4	3	2	2	4	3	4	3	3	3	4	3	2	1	2
11	1	3	1	1	5	3	3	3	4	4	4	4	2	4	3	3	4	3	3	4	3	3	2	1	1
12	2	2	1	1	4	1	3	4	1	2	2	3	2	1	5	3	4	4	3	4	4	1	2	1	2
13	2	3	1	1	3	1	4	4	3	3	2	1	2	2	3	2	4	2	3	3	2	2	2	2	2
14	2	3	1	1	5	2	3	3	4	4	4	3	4	3	1	1	1	3	3	4	3	2	2	2	2
15	2	2	1	1	4	3	3	4	3	3	2	3	4	3	4	2	3	2	2	4	2	3	2	2	2
17	2	3	1	1	6	2	3	3	4	4	2	4	3	3	3	2	2	4	3	4	4	3	1	2	1
21	2	3	1	1	6	2	2	4	4	4	4	3	4	3	3	3	3	3	3	3	4	3	2	2	2
23	2	2	1	1	5	3	2	2	2	3	4	3	2	3	2	2	3	4	4	3	3	4	2	2	2
25	1	2	1	2	6	3	3	3	3	3	3	3	3	3	3	3	3	3	3	3	3	3	1	1	2
26	1	2	1	2	6	5	3	3	3	3	3	3	3	3	3	3	3	3	3	3	3	3	1	1	2
28	1	2	1	2	6	4	3	3	3	3	3	3	3	3	3	3	3	3	3	3	3	3	1	1	2
29	1	1	1	2	4	1	3	3	3	3	4	4	3	3	3	2	2	4	4	4	3	4	1	1	1
30	2	3	1	1	4	1	3	3	3	3	3	3	3	3	3	3	3	3	3	3	4	3	2	2	2
34	1	3	1	1	6	3	3	4	3	2	4	2	3	3	4	2	4	2	3	5	3	3	1	1	2
35	2	3	1	1	7	4	3	3	3	3	3	3	3	3	3	3	3	3	3	3	3	3	2	2	2
36	2	3	1	2	7	4	4	4	4	3	3	4	4	3	3	4	4	3	4	5	4	5	2	2	2
39	2	4	1	1	3	1	5	5	3	3	2	3	4	3	2	3	4	2	3	4	2	3	1	2	2
40	2	3	1	1	9	2	3	3	3	3	3	3	1	5	3	3	3	3	3	3	3	3	2	2	2
41	2	3	1	1	5	3	3	3	3	3	3	4	3	3	3	3	3	3	3	3	3	3	1	1	2
42	2	3	1	1	7	3	2	2	3	2	3	3	3	2	4	3	4	3	3	4	3	4	1	1	2
44	2	3	1	1	6	2	2	2	3	3	3	3	4	4	3	3	4	4	3	3	3	3	2	2	2
48	2	3	1	1	6	3	3	3	3	3	3	3	2	2	3	3	3	3	3	3	3	3	1	1	1
49	1	3	1	1	7	2	3	3	3	3	2	2	1	2	4	4	2	4	2	3	3	3	2	1	2
50	2	2	1	1	10	3	1	1	3	1	1	1	1	3	1	1	1	1	5	5	5	5	2	2	2
52	2	3	1	2	2	4	3	3	3	3	3	3	3	3	5	5	4	5	3	3	3	2	1	1	2
56	2	3	1	1	5	2	3	3	3	3	3	3	3	3	3	3	3	3	3	3	3	3	2	2	2
57	2	3	1	1	6	2	3	3	3	3	3	3	3	3	4	3	3	3	3	5	3	3	1	1	2
59	2	3	1	1	7	3	2	3	3	3	4	4	4	3	3	3	3	3	3	5	3	3	1	1	2
60	2	3	1	2	8	3	2	3	2	3	2	2	2	2	3	4	4	3	3	3	3	3	1	1	2
61	2	4	1	2	7	2	3	3	3	3	3	3	3	3	3	3	3	3	3	3	4	3	1	1	2
70	2	3	1	2	7	2	2	2	2	2	3	2	2	2	4	4	4	4	3	4	3	3	1	1	2
77	2	4	1	1	7	3	2	3	2	3	2	2	3	3	4	4	3	3	3	3	3	3	2	2	2
79	1	3	1	2	2	1	3	3	3	3	3	3	3	3	3	3	3	3	3	3	3	3	1	1	2
81	1	4	1	1	4	1	3	4	2	3	2	2	4	2	4	3	4	3	3	4	3	4	1	2	2
82	1	3	1	2	6	2	3	3	2	2	1	2	3	2	2	3	2	2	3	3	3	3	1	1	2
83	2	3	1	3	8	3	3	3	3	3	3	3	1	1	3	3	3	3	3	3	4	3	2	2	2
89	2	4	1	2	7	2	2	3	2	3	2	2	2	2	4	4	4	3	3	3	3	4	2	2	2
90	2	3	1	3	4	2	3	3	3	2	3	3	3	3	3	3	3	3	3	3	3	3	2	2	2
91	2	3	1	2	7	3	2	3	2	2	2	2	3	3	3	4	4	3	3	3	3	3	2	2	2
99	2	3	1	1	6	2	2	3	2	3	2	3	3	3	4	4	4	3	3	4	3	3	2	2	2
101	1	4	1	2	8	2	2	3	2	3	2	2	3	3	4	4	4	3	3	3	4	3	2	2	2
106	2	3	1	2	6	2	2	2	2	3	2	3	3	3	4	4	3	4	3	3	3	3	2	2	2
108	2	4	1	2	7	2	2	3	2	2	2	2	2	2	4	4	4	4	3	5	4	3	2	2	2
112	2	4	1	3	2	1	3	3	3	3	3	3	3	3	3	3	3	3	3	3	3	3	1	1	2
113	1	4	1	1	3	1	3	4	4	3	3	4	4	3	4	3	2	2	2	4	3	3	1	2	1
119	1	3	1	2	7	3	2	3	4	2	2	2	2	3	2	1	1	1	3	3	4	4	2	2	2
122	1	2	1	3	6	3	2	5	2	2	3	2	2	3	3	3	3	3	3	3	3	3	2	2	2
136	2	3	1	2	8	3	2	3	2	2	2	3	2	2	2	2	2	3	4	4	4	4	2	2	2
152	1	2	1	2	4	2	3	3	4	3	3	3	3	3	3	3	3	3	3	3	3	3	1	1	1
153	2	2	1	1	3	1	3	3	3	3	4	3	4	3	3	3	3	3	3	3	3	3	1	1	1
156	2	2	1	1	6	2	3	4	3	4	3	3	3	3	3	3	3	3	3	3	3	3	1	1	1
157	2	2	1	1	4	2	3	3	3	4	3	3	3	3	3	3	3	3	3	3	3	3	1	1	1
161	1	2	1	2	5	1	3	3	3	4	3	3	3	4	3	3	3	3	3	3	3	3	1	1	1
163	2	3	1	2	7	3	2	3	3	3	2	3	2	3	4	4	3	3	3	3	3	3	2	2	2
164	2	2	1	1	6	2	3	3	3	3	3	3	2	2	3	3	3	3	3	3	4	4	2	2	2
165	2	3	1	2	7	2	3	2	2	2	4	2	3	3	4	4	4	3	3	3	3	3	2	2	2
172	1	3	1	1	7	2	2	3	3	2	3	3	3	3	4	4	4	3	3	3	3	3	2	1	2
174	1	3	1	1	8	3	2	3	3	3	4	4	4	4	4	4	4	4	3	3	3	3	2	2	2
186	2	2	1	3	3	1	3	3	4	4	3	3	4	3	3	3	3	4	3	3	3	3	1	1	1
189	1	3	1	2	5	2	3	3	4	2	4	4	3	3	3	3	3	3	4	3	3	2	2	1	1
194	2	3	1	2	6	3	3	3	4	4	3	3	2	3	3	4	3	3	4	3	3	2	1	2	1
197	2	3	1	2	7	3	3	3	4	4	4	4	3	3	4	3	3	4	3	3	4	3	2	2	1
199	2	3	1	1	7	2	4	4	3	3	3	4	3	3	4	4	3	4	3	3	3	3	2	2	2
200	1	3	1	2	6	2	3	3	3	3	3	4	4	4	4	4	3	3	3	4	3	3	2	2	2
221	2	2	1	3	2	2	4	2	3	2	4	3	5	5	2	2	3	2	2	4	4	2	2	2	1
222	1	3	1	2	7	8	3	4	2	4	2	2	3	3	4	2	4	4	2	4	4	3	2	2	1
223	2	3	1	3	6	5	2	4	2	4	2	2	3	3	4	3	4	4	2	4	3	3	2	2	1
224	1	4	1	2	2	2	2	2	3	3	4	4	4	3	4	3	1	1	2	5	3	3	2	2	1
225	2	3	1	3	3	4	3	4	2	4	2	2	3	3	4	3	4	4	2	4	3	3	2	2	1
226	1	3	1	3	4	4	2	4	4	2	3	3	4	3	2	4	3	2	2	4	5	3	2	2	1
227	1	3	1	2	6	4	2	3	4	2	3	4	4	4	2	2	2	2	2	4	4	3	2	2	2
228	1	4	1	3	12	10	2	4	4	2	3	3	4	4	2	2	3	2	3	4	4	3	2	2	1
230	2	3	1	2	2	2	3	4	4	2	3	4	3	3	3	2	3	2	3	4	3	3	2	2	1
231	2	3	1	2	4	3	4	3	4	2	4	4	4	4	4	2	4	2	2	4	4	2	2	2	1
232	1	4	1	3	3	4	3	3	3	2	3	3	2	2	3	3	3	2	3	3	4	2	2	2	2
235	2	3	1	3	4	6	4	4	3	2	4	3	4	4	2	2	3	2	3	3	2	2	2	2	1
236	2	2	1	2	3	6	4	2	3	2	4	3	4	4	2	2	3	2	2	3	4	2	2	2	1
237	2	4	1	3	4	7	2	4	3	2	3	2	3	3	3	3	2	3	3	4	4	3	2	2	1
241	1	3	1	3	4	5	2	4	3	2	3	3	4	4	2	2	2	3	3	4	4	3	2	2	1
242	1	1	1	3	3	4	3	4	4	3	3	3	4	4	3	3	3	2	2	4	4	4	2	2	1
250	2	2	1	3	6	8	3	3	5	5	1	1	1	1	5	2	4	4	4	4	4	3	2	1	1
251	2	3	1	2	3	4	3	4	2	4	2	2	3	3	4	3	4	4	2	4	3	3	2	2	1
252	1	3	1	1	3	5	4	4	4	2	3	3	4	3	2	4	3	2	2	4	5	3	2	2	1
253	1	3	1	2	2	4	5	3	4	2	3	4	4	4	2	2	2	2	2	4	4	3	2	2	2
255	2	2	1	2	4	5	5	3	5	1	3	2	3	3	3	1	3	2	3	3	4	4	2	2	2
263	2	2	1	3	6	5	4	2	3	2	4	3	5	5	2	2	3	2	2	4	3	2	2	2	1
267	2	3	1	2	5	8	3	4	2	4	2	2	3	3	4	3	4	4	2	4	3	3	2	2	1
269	1	3	1	2	5	4	2	3	4	2	3	4	4	4	2	2	2	2	2	4	4	3	2	2	2
270	1	4	1	3	8	10	2	4	4	2	3	3	4	4	2	2	3	2	3	4	4	3	2	2	1
298	2	4	1	2	5	5	3	3	3	3	4	3	3	3	3	3	4	3	3	4	3	4	1	1	1
348	1	3	1	2	3	3	2	3	4	2	3	4	4	4	2	2	2	2	2	4	4	3	2	2	2
351	1	3	1	3	8	9	2	4	3	2	3	3	4	4	2	2	2	3	3	4	4	3	2	2	1
370	1	3	1	2	4	5	3	4	4	2	3	3	4	4	4	4	4	2	3	4	4	4	2	2	1
380	1	3	1	2	3	5	2	3	4	2	3	4	4	4	2	2	2	2	2	4	4	3	2	2	2
383	1	3	1	3	5	9	2	4	3	2	3	3	4	4	2	2	2	3	3	4	4	3	2	1	1
403	1	1	1	2	2	2	3	2	1	3	3	3	2	2	4	2	2	3	2	4	2	2	2	2	2
416	1	2	1	2	2	1	2	1	2	2	2	3	3	3	2	3	3	3	3	3	3	3	2	2	2
421	1	4	1	3	10	4	2	3	2	2	2	2	2	2	5	2	4	3	2	4	4	4	2	2	2
423	1	3	1	1	8	3	2	2	1	2	2	2	3	2	5	3	4	4	1	2	2	2	1	1	1
424	2	3	1	2	6	2	4	3	2	3	2	3	3	2	4	3	4	4	2	4	4	4	2	2	2
426	1	4	1	2	20	5	2	3	2	3	3	2	3	3	4	3	4	3	2	4	4	4	2	2	2
429	1	4	1	1	1	5	2	1	1	1	1	1	1	1	1	5	5	5	1	2	3	3	2	1	1
430	2	4	1	2	3	1	2	2	1	2	2	2	2	2	4	4	4	4	2	4	4	4	2	2	2
433	1	3	1	3	2	2	3	3	3	3	3	3	3	3	3	3	3	3	3	3	3	3	2	2	2
438	1	2	1	1	10	3	1	2	2	2	1	2	2	2	3	3	2	2	3	2	2	2	2	1	1
440	1	2	1	1	20	4	4	3	2	2	3	1	4	4	2	2	1	3	3	2	4	5	2	2	2
447	1	3	1	2	13	3	1	2	1	2	1	3	3	2	5	3	5	4	1	4	3	3	1	1	1
450	2	4	1	1	8	4	2	2	2	2	2	2	3	3	4	3	4	3	1	3	2	2	1	1	1
452	1	4	1	1	11	4	2	1	1	2	2	1	3	3	5	3	5	4	1	3	3	3	1	1	1
457	2	3	1	3	16	3	1	1	1	1	1	1	1	1	5	4	5	5	1	4	2	2	1	1	1
462	2	4	1	3	14	4	2	2	1	2	1	1	2	2	5	4	5	4	1	3	2	2	1	1	1
465	2	1	1	2	15	4	2	4	1	2	1	1	3	3	5	3	5	4	1	4	2	2	1	1	1
470	1	4	1	3	4	2	2	1	1	1	1	3	1	1	5	4	5	5	1	4	2	4	1	1	1
472	2	3	1	2	3	1	1	1	1	1	1	1	2	2	5	4	4	4	1	4	2	2	1	1	1
474	1	4	1	2	8	3	1	2	1	1	2	2	2	2	5	3	3	3	2	3	3	3	2	2	2
475	1	4	1	2	3	1	2	2	1	2	1	2	2	2	4	3	4	3	2	4	4	5	2	2	1
477	2	4	1	3	4	2	2	2	2	2	2	2	2	2	4	3	4	4	2	2	2	2	2	1	1
482	2	3	1	1	10	4	1	2	1	1	1	1	2	2	5	3	5	4	1	4	3	4	1	1	1
488	1	4	1	3	3	1	4	2	1	2	1	1	3	2	4	3	3	3	3	5	4	4	2	2	2
492	2	4	1	2	3	1	2	3	2	2	2	3	2	2	4	3	4	3	2	3	3	3	2	2	2
504	1	4	1	1	4	2	3	3	2	2	3	3	3	3	3	3	3	3	2	5	3	3	2	2	2
510	1	4	1	3	11	4	3	2	1	2	2	2	2	2	4	3	3	3	2	4	3	3	1	2	2
511	1	4	1	3	6.5	3	1	1	1	1	1	1	1	1	5	5	5	4	1	4	2	2	1	1	1
512	1	4	1	3	3	2	1	1	1	3	3	2	3	3	4	3	4	4	2	4	2	3	1	2	2
514	1	4	1	3	6	3	1	1	1	2	1	1	1	1	4	3	4	3	3	5	4	4	2	2	2
525	2	3	1	2	20	5	2	1	1	2	2	2	2	3	4	4	4	4	1	3	3	4	1	1	1
534	2	3	1	2	5	2	3	3	3	3	1	2	2	2	4	2	3	3	2	4	3	4	2	2	2
535	2	4	1	2	3	1	2	2	2	3	1	2	3	3	3	2	3	2	2	5	3	4	2	2	2
541	2	4	1	2	2	1	1	1	1	1	1	2	2	2	3	2	3	3	2	4	3	4	2	2	2
558	2	4	1	1	2	2	1	2	1	2	1	1	1	1	4	2	3	3	3	5	3	4	2	2	2
562	1	4	1	1	4	3	2	2	1	3	1	1	2	1	5	3	4	3	2	4	2	2	1	1	1
563	1	1	1	2	5	3	2	3	1	3	1	2	3	2	5	3	4	4	2	4	2	3	1	2	1
564	1	4	1	1	7.5	3	2	2	1	2	2	1	3	1	4	4	4	3	2	3	2	3	1	1	2
565	1	4	1	1	3	2	2	2	1	2	2	2	3	1	4	3	4	3	2	3	3	3	1	2	2
569	1	3	1	1	17.5	7	2	2	2	2	3	2	3	3	5	4	5	3	1	2	2	4	1	1	2
571	2	3	1	1	7	3	2	2	1	2	1	2	1	1	5	3	4	4	2	3	2	2	1	1	1
572	2	4	1	1	2	1	1	2	1	2	1	1	3	1	5	4	5	4	2	3	2	3	1	1	1
580	1	4	1	3	4	2	2	2	2	2	2	1	3	1	4	3	4	3	3	4	4	4	1	2	1
585	1	3	1	3	6	2	1	2	1	2	2	2	1	2	4	3	4	4	2	3	2	3	1	1	2
586	1	4	1	3	3	2	2	2	1	2	1	1	2	2	4	2	4	3	2	4	3	3	1	2	2
599	2	4	1	3	6	3	3	3	2	3	2	3	2	2	4	3	4	4	2	3	2	2	1	1	1
608	1	4	1	1	6	3	1	2	1	2	2	2	3	1	4	3	4	3	2	3	3	2	1	1	1
623	2	3	1	2	9	4	1	2	1	2	2	2	2	3	5	3	4	3	2	3	2	2	1	1	1
627	2	4	1	2	5	2	2	2	1	3	2	2	3	2	4	2	3	2	3	4	4	4	2	2	2
628	1	4	1	3	6	2	1	2	1	2	2	2	3	1	4	2	3	4	2	3	2	2	1	1	1
629	2	4	1	3	7	3	1	2	1	2	3	2	3	2	5	4	4	2	1	4	3	3	1	1	1
632	1	3	1	3	12	5	2	1	1	3	3	2	3	3	5	4	4	5	1	3	1	2	1	1	1
633	1	4	1	2	8	3	2	2	1	3	2	2	3	1	4	3	4	3	1	3	2	3	1	1	1
634	2	3	1	2	7	4	2	2	1	2	2	2	2	2	4	3	4	4	2	4	3	3	1	1	2
639	2	3	1	2	9	4	1	2	1	2	2	2	2	3	5	3	4	3	2	3	2	2	1	1	1
640	2	3	1	3	5	3	2	3	1	2	2	1	2	2	4	4	4	4	2	4	2	2	1	1	1
641	1	4	1	3	5.4	3	1	2	1	2	2	1	2	1	5	3	4	3	1	3	1	2	1	1	1
644	1	4	1	3	7	2	1	1	2	3	2	2	4	1	5	3	4	2	2	4	3	4	1	2	1
648	1	4	1	3	3	2	2	2	1	3	1	2	2	1	4	1	4	2	3	5	4	3	2	2	2
1	2	3	2	1	5	3	3	3	3	3	3	3	3	3	3	3	3	3	3	3	3	3	1	1	2
2	2	2	2	1	6	3	4	3	3	3	4	4	4	3	4	4	5	5	3	3	4	5	2	2	2
5	1	3	2	2	8	3	3	3	3	3	4	3	4	4	3	2	3	3	2	4	3	4	1	1	2
8	2	2	2	1	8	2	4	3	4	3	4	3	2	3	2	2	3	3	3	4	3	2	1	1	2
9	1	3	2	2	4	2	3	4	4	3	3	3	4	3	3	3	3	3	3	4	3	4	1	1	1
16	1	3	2	2	6	1	3	4	4	3	3	5	4	3	4	3	3	2	3	4	3	4	2	1	2
18	1	3	2	1	5	2	4	3	3	3	3	4	4	3	4	3	4	4	4	3	4	3	2	1	1
20	1	3	2	3	8	3	3	3	3	3	3	3	3	3	3	3	3	3	3	3	3	3	1	2	2
22	2	2	2	2	15	2	3	2	4	2	3	1	2	3	3	3	3	3	3	3	3	3	2	2	2
24	2	2	2	1	5	3	2	2	2	3	3	3	4	4	3	3	3	2	5	5	4	4	1	2	2
32	2	2	2	1	20	2	3	3	3	3	3	3	3	3	3	3	4	3	3	3	3	3	2	2	2
33	1	3	2	1	5	3	2	4	3	3	3	3	3	4	3	3	3	3	3	3	3	3	1	1	2
37	1	2	2	1	9	2	4	3	3	2	3	4	5	5	4	3	4	2	2	4	3	3	2	2	2
38	1	2	2	2	4	2	2	3	2	3	3	3	3	3	3	3	3	3	3	3	3	3	1	1	2
43	1	2	2	2	4	2	3	3	3	3	3	3	3	3	3	3	3	3	3	3	3	4	1	1	2
46	2	2	2	1	7	2	3	4	4	3	3	3	3	4	3	3	3	2	4	5	4	4	1	2	2
47	1	2	2	2	10	2	5	4	3	3	2	3	4	3	4	2	4	3	3	5	3	4	1	2	2
51	2	3	2	2	7	2	3	3	3	3	3	3	3	3	5	5	4	4	1	2	3	2	2	1	2
55	1	4	2	1	6	2	2	2	2	2	3	3	3	2	3	4	4	4	4	3	3	3	1	1	2
58	2	2	2	2	5	2	4	4	4	4	4	3	3	3	3	3	3	3	3	5	3	3	1	1	2
63	2	2	2	1	4	2	3	3	3	3	3	3	3	3	3	3	3	3	3	3	3	3	2	2	2
64	2	3	2	2	4	2	3	3	3	3	3	3	3	3	3	3	3	3	3	3	3	3	2	2	2
65	2	3	2	2	5	2	3	3	3	3	3	3	3	3	3	3	3	3	3	3	3	3	1	1	2
66	2	2	2	2	5	2	3	3	3	3	3	3	3	3	3	3	3	3	3	3	3	3	2	2	2
67	2	2	2	1	4	1	3	3	3	3	3	3	3	4	3	3	4	3	3	5	3	3	2	2	2
69	2	2	2	1	6	2	4	4	3	4	4	4	4	3	4	4	4	3	3	5	4	3	2	2	2
72	2	3	2	1	9	4	3	1	4	2	3	2	1	3	3	3	3	3	3	3	3	4	2	1	2
74	2	3	2	2	6	3	3	3	3	3	3	3	3	3	3	3	3	3	3	3	3	3	2	2	2
75	2	3	2	2	7	3	4	4	4	4	4	3	3	4	3	3	3	3	3	3	3	3	2	2	2
78	2	3	2	2	5	2	3	3	3	3	3	3	3	3	3	3	3	3	3	5	3	2	2	2	2
80	2	3	2	2	6	2	2	2	3	2	3	3	3	3	3	4	4	4	3	3	3	4	2	2	2
84	2	3	2	3	6	2	3	3	3	3	3	3	3	4	3	3	3	3	3	4	4	3	1	1	2
85	2	2	2	1	4	2	3	3	3	3	3	3	3	3	3	3	3	3	3	4	4	3	2	2	2
87	2	3	2	2	6	2	3	4	4	4	3	4	4	3	4	4	3	3	3	3	3	4	2	2	2
92	2	2	2	2	4	2	3	3	3	3	3	4	3	3	4	4	4	3	3	3	3	3	2	2	2
95	2	3	2	1	5	2	3	3	3	3	3	3	3	3	3	3	3	3	3	4	3	4	2	2	2
97	2	2	2	1	5	2	3	3	3	3	3	3	3	3	4	4	3	3	3	3	3	3	2	2	2
98	2	3	2	2	6	2	2	3	3	4	3	3	4	3	4	4	3	3	3	3	3	2	2	2	2
100	2	2	2	1	4	1	3	3	4	4	4	4	4	3	4	4	3	3	3	4	4	3	2	2	2
102	2	3	2	1	5	2	3	3	4	4	3	4	5	4	4	2	3	3	2	4	4	3	1	2	2
105	2	3	2	2	6	2	3	3	3	3	3	3	3	3	4	4	3	3	3	3	3	3	2	2	2
107	2	2	2	1	4	1	3	4	4	4	4	4	3	3	4	4	4	3	3	3	3	3	2	2	2
109	2	3	2	2	5	2	2	2	3	3	2	4	3	2	4	4	4	3	3	3	4	3	2	2	2
110	1	2	2	2	4	1	4	4	4	4	4	4	3	4	4	4	4	3	3	3	3	3	2	2	2
114	2	3	2	2	8	4	3	5	3	4	3	4	4	2	2	2	3	2	4	4	3	4	2	2	2
115	1	4	2	1	6	2	3	3	2	2	3	3	4	4	3	2	4	2	3	3	4	4	1	1	1
121	1	3	2	2	10	4	2	5	2	2	3	2	2	3	3	3	3	3	3	3	4	4	2	2	2
127	2	2	2	2	6	3	2	2	2	2	3	2	2	3	2	2	2	2	2	4	4	4	2	2	2
131	1	2	2	2	12	4	2	2	2	2	2	2	2	3	3	3	3	3	3	3	4	4	2	2	2
139	1	3	2	1	4	3	3	2	3	4	3	3	3	3	4	4	4	4	3	3	3	3	2	1	2
140	2	2	2	2	6	4	2	2	2	4	3	3	2	3	2	2	2	2	3	4	4	4	2	2	2
144	1	2	2	2	3	3	2	2	2	2	2	2	2	3	2	2	2	2	3	4	4	4	2	2	2
147	2	3	2	1	3	2	2	3	3	3	4	4	4	3	4	4	3	3	3	3	3	3	2	2	2
149	1	4	2	1	7	2	3	2	2	3	2	2	3	3	4	4	4	3	3	3	3	3	2	2	2
150	2	3	2	1	6	2	3	3	2	3	3	3	3	3	3	3	3	3	3	3	3	3	2	2	2
154	1	2	2	1	5	3	3	4	4	3	4	3	4	3	3	3	3	3	3	3	3	3	1	1	1
158	1	2	2	2	7	3	4	3	3	3	3	3	3	3	3	3	3	3	3	3	3	3	1	1	1
162	2	3	2	2	5	2	2	3	4	3	3	4	3	3	4	4	3	3	3	3	3	3	2	2	2
166	2	3	2	1	6	2	2	3	4	3	2	3	2	2	4	4	3	3	3	3	3	3	2	2	2
167	1	4	2	2	6	2	2	2	4	2	4	2	3	3	4	4	4	3	3	3	3	3	2	2	2
168	1	3	2	1	6	2	3	3	3	3	3	3	3	3	3	3	3	3	3	3	3	3	2	2	2
170	2	3	2	1	6	2	2	3	2	3	3	3	3	3	4	4	4	3	3	3	3	3	2	2	2
171	2	3	2	1	5	2	2	3	3	3	3	2	3	3	4	4	4	3	3	3	3	3	2	2	2
173	2	3	2	2	6	2	4	4	3	3	3	3	4	3	3	4	3	3	4	3	3	2	2	2	1
175	2	3	2	1	5	2	3	3	3	3	4	4	3	4	4	4	4	3	3	3	3	3	2	2	2
176	1	2	2	1	4	2	2	3	3	3	3	4	4	4	4	4	4	3	3	3	3	3	1	1	2
177	2	3	2	2	7	3	3	3	2	3	4	4	3	3	3	4	3	3	3	2	3	3	2	2	1
181	1	4	2	3	6	1	3	2	3	3	4	4	3	3	4	3	3	3	3	3	3	3	2	2	2
182	1	2	2	3	5	2	4	3	3	3	2	3	4	3	3	4	4	3	3	4	3	2	2	1	1
183	2	3	2	3	7	3	4	3	3	4	3	3	3	4	3	3	3	2	4	3	3	2	2	1	1
184	2	3	2	2	4	1	4	4	3	3	4	4	3	3	2	3	3	2	3	4	3	3	1	1	2
185	2	3	2	2	6	3	3	3	4	4	3	3	4	3	3	4	3	4	4	3	3	4	2	1	1
187	2	3	2	3	6	2	3	3	4	4	4	4	3	3	3	2	3	4	3	3	3	4	2	2	1
188	1	2	2	2	4	2	3	3	3	3	4	4	4	3	3	3	4	3	3	3	4	3	2	1	2
190	2	3	2	2	7	3	3	3	4	3	3	3	4	3	4	4	3	3	3	4	3	3	1	1	1
191	2	3	2	3	4	2	4	4	3	4	4	4	3	3	3	4	4	3	4	3	3	4	2	1	1
195	2	3	2	3	8	3	4	4	3	3	3	3	4	3	4	3	3	4	3	2	3	3	2	1	1
198	2	3	2	2	6	2	3	3	3	2	3	3	4	4	3	2	2	3	3	4	3	3	2	2	2
203	1	3	2	3	6	6	3	2	2	4	3	2	1	1	4	3	2	4	4	4	4	3	2	1	1
229	1	2	2	2	2	3	3	3	4	2	4	4	3	3	2	3	3	2	3	3	4	4	2	2	1
233	1	2	2	3	6	8	2	4	3	2	3	4	4	2	2	2	2	2	2	4	4	4	2	2	1
234	1	2	2	3	3	4	3	3	3	4	2	3	3	3	2	2	2	2	3	4	3	4	2	2	1
238	1	3	2	2	3	6	2	4	4	2	3	3	4	4	2	2	2	2	2	4	5	2	2	2	1
240	2	3	2	2	4	8	2	2	4	2	3	4	4	3	2	2	2	2	3	4	4	4	2	2	1
244	2	1	2	2	3	5	3	4	4	3	4	4	4	3	2	3	2	2	3	4	4	3	2	2	1
249	2	2	2	2	4	8	2	3	3	2	2	3	2	2	2	3	3	1	4	4	4	3	2	1	1
254	2	2	2	2	3	6	3	3	3	3	3	2	3	3	2	1	2	2	3	4	4	4	2	2	1
256	1	2	2	3	6	5	3	3	3	3	3	3	3	3	3	3	3	2	3	3	3	3	2	2	1
259	2	2	2	3	5	3	2	4	1	1	3	3	1	2	2	4	4	3	3	5	5	4	2	2	1
264	1	3	2	2	4	5	3	4	2	4	2	2	3	3	4	2	4	4	2	4	4	3	2	2	1
265	2	3	2	3	3	6	2	4	2	4	2	2	3	3	4	3	4	4	2	4	3	3	2	2	1
409	2	2	2	2	3	1	3	2	2	2	3	2	2	2	4	3	4	4	3	2	2	4	2	2	2
428	1	3	2	3	2	1	2	2	1	2	2	2	3	3	5	3	5	3	1	3	3	3	1	1	1
432	2	3	2	2	2	2	3	2	2	3	1	1	2	2	4	2	4	3	2	4	3	4	2	2	2
448	1	3	2	2	12	4	2	2	1	3	1	2	3	3	5	3	4	3	1	3	2	2	1	1	1
451	1	2	2	2	12	4	2	2	1	1	1	1	3	2	4	4	4	4	2	2	2	2	1	1	1
455	2	3	2	1	4	2	3	3	1	2	1	1	3	3	4	2	4	3	3	4	4	4	2	2	2
456	2	3	2	3	5	2	2	3	1	2	1	1	3	2	4	3	4	4	2	3	3	3	1	1	1
461	2	4	2	2	5	2	3	3	1	2	1	1	2	2	4	2	3	3	2	2	3	3	2	2	2
463	2	3	2	2	5	2	3	3	1	2	1	1	4	4	3	2	4	3	1	4	4	4	2	1	2
469	1	4	2	3	5	2	2	3	1	2	1	1	3	3	3	2	3	3	3	4	4	4	2	2	1
473	1	3	2	1	4	2	2	2	1	1	1	1	2	2	5	3	5	4	1	4	2	4	1	1	1
476	2	3	2	3	6	2	1	2	2	2	2	2	3	2	5	3	4	4	2	4	3	4	1	1	2
480	1	2	2	1	7	3	2	2	1	1	1	1	2	2	5	3	5	4	1	4	2	4	1	1	1
484	1	2	2	1	5	2	3	3	1	2	1	2	3	3	3	2	3	3	3	4	3	5	2	2	2
489	2	2	2	1	2	1	2	2	1	3	2	2	2	2	4	3	3	3	3	4	4	4	2	2	2
490	1	2	2	1	4	2	3	2	2	2	1	2	4	3	5	3	4	3	1	3	3	3	1	1	1
497	1	3	2	1	5	2	2	2	1	2	1	1	2	2	4	4	4	4	1	4	2	2	1	1	1
502	1	4	2	1	3	2	1	2	1	3	2	2	2	2	4	4	4	4	3	4	2	2	1	2	2
506	1	4	2	1	4	2	2	2	2	2	2	2	2	2	4	3	3	2	2	4	3	3	2	2	2
509	2	3	2	3	5	3	2	2	1	2	1	2	2	2	4	3	4	3	2	4	2	4	1	2	2
513	2	3	2	3	7.5	4	1	2	1	2	2	1	2	2	5	3	4	4	1	3	3	3	1	1	2
521	2	1	2	2	6	3	3	3	3	3	2	2	3	2	4	4	4	4	1	3	2	2	1	1	2
522	1	3	2	2	6	3	2	2	1	2	2	2	3	3	4	3	4	4	2	4	2	3	1	1	2
523	1	3	2	3	6.5	3	1	1	1	2	1	1	1	1	5	3	4	4	1	3	2	2	1	1	1
526	2	4	2	3	12	4	2	2	1	2	1	1	2	2	5	3	5	4	1	4	3	3	1	1	1
533	2	4	2	3	8	3	1	2	1	2	2	2	2	2	3	2	3	3	2	5	4	5	2	2	2
537	1	2	2	3	4.5	2	3	2	1	3	1	2	3	3	4	4	5	4	1	4	2	3	1	1	1
544	2	3	2	1	5	2	3	2	1	2	1	1	3	2	4	4	4	4	2	4	3	4	1	2	1
545	1	3	2	1	6	3	1	1	1	1	1	1	1	1	5	4	5	4	1	3	2	3	1	1	1
547	1	1	2	1	6	3	2	2	1	2	1	1	2	2	5	3	5	4	1	2	2	3	1	1	1
551	1	3	2	2	16	10	2	2	1	4	2	1	1	2	5	3	4	4	1	4	3	2	1	1	1
553	1	3	2	2	7	3	1	2	1	3	2	2	2	3	5	4	5	3	1	4	2	2	1	1	2
554	2	4	2	2	4	2	2	2	1	3	2	2	3	1	5	4	5	3	1	3	2	3	1	1	1
560	1	4	2	1	5	3	3	3	2	3	2	2	3	2	4	2	4	2	2	4	2	4	1	1	1
561	1	3	2	2	8	3	1	2	1	3	1	1	2	2	5	3	4	3	1	3	2	2	1	1	1
568	2	2	2	1	7	3	2	2	1	2	2	2	2	3	4	3	4	4	1	3	2	3	1	1	1
570	1	3	2	1	8	3	2	2	2	3	2	1	2	2	5	4	5	4	1	3	2	2	1	1	1
573	2	3	2	1	3	2	2	2	1	2	2	1	2	2	5	2	5	3	3	3	2	3	1	1	2
576	2	3	2	2	13	4	2	2	1	2	1	1	2	2	4	3	5	4	1	3	2	3	1	1	1
581	1	3	2	2	5	2	2	2	1	3	1	1	1	1	5	3	4	3	2	3	2	3	1	1	2
584	2	3	2	3	6	2	2	2	1	3	1	2	1	1	5	4	5	4	2	3	2	4	1	1	2
591	2	2	2	3	5	3	3	3	2	3	2	2	2	3	4	3	4	4	2	4	2	2	1	1	2
592	1	2	2	3	11	4	2	3	2	2	3	2	3	3	5	4	4	4	2	3	2	3	1	1	1
595	2	1	2	3	13	4	2	2	1	3	2	1	2	2	5	4	5	4	1	3	2	2	1	1	1
597	2	4	2	3	3	2	2	3	2	3	2	2	3	2	4	3	4	3	3	4	3	3	1	2	2
602	1	2	2	3	15	6	2	1	1	2	3	2	3	3	5	4	5	4	3	5	4	5	2	2	2
603	1	4	2	3	7	4	2	1	1	2	2	1	3	1	4	4	4	3	2	4	3	3	1	1	1
605	2	3	2	1	8	3	1	2	1	3	2	2	2	3	5	3	5	4	2	4	3	3	1	1	2
607	1	2	2	3	2	3	1	2	2	1	3	2	2	3	3	2	3	2	3	4	4	4	2	2	2
609	1	3	2	3	13	5	1	1	1	2	2	2	2	3	5	3	4	4	2	3	2	2	1	1	1
625	2	3	2	2	7	3	2	2	1	3	2	1	2	3	5	3	4	4	1	3	2	3	1	1	1
642	1	3	2	3	4	2	1	2	1	3	3	2	3	4	4	4	4	3	2	3	2	4	1	1	1
643	1	3	2	3	6.7	4	2	3	2	2	2	2	2	3	5	3	4	3	1	4	1	2	1	1	2
645	1	3	2	3	7.4	4	2	2	1	3	1	3	1	2	4	4	4	3	1	4	1	2	1	1	1
646	2	2	2	3	8	3	2	2	2	4	3	2	2	3	4	2	3	3	2	5	2	4	1	2	1
647	2	3	2	3	24	6	4	4	2	3	2	3	3	4	5	2	4	4	1	4	1	2	1	1	1

## Sheet: NL
	Personal characteristics		Family characteristics				ES				IS				PB				PR				Behavioral intention
number	1.Gender	2.Age/year	3.Homestyle	4.Distance from village to township government/km	5.Area of cultivated land per household	6.Number of cultivated land pieces per household	7.Current policy/ES1	8.Local government/ES2	9.Benefit from cultivation/ES3	10.Tillage conditions/ES4	11.Family expenditure/IS1	12.Family livelihood/IS2	13.Children's expenses/IS3	14.Medical care for the elderly/IS4	15.Increase economic benefits/PB1	16.Improve quality of life/PB2	17.Promote children's development/PB3	18.Improve social status/PB4	19.Legal unishment risk/PR1	20.Natural disaster risk/PR2	21.Technical hortage risk/PR3	22.Funds reakdown risk/PR4	23.Recent willingness (RW) of NGC	24.Long-term willingness (LW) of NGC	25.Recent NGC behavior
4	1	2	3	1	4	2	3	3	3	3	3	3	3	3	3	3	5	5	3	5	4	4	2	2	2
6	1	3	3	3	3	2	5	5	5	5	4	4	4	4	4	4	5	5	5	5	5	4	1	1	1
31	2	2	3	3	6	3	3	3	3	2	3	3	2	2	3	3	3	3	3	3	3	3	2	2	2
62	2	2	3	3	8	2	3	3	3	2	2	2	1	3	4	1	2	1	3	2	4	3	2	2	2
68	1	2	3	2	3	1	3	3	3	3	3	3	3	3	3	3	3	3	3	5	4	3	2	2	2
71	2	2	3	1	4	2	3	3	3	3	3	3	3	3	3	3	3	3	3	4	3	4	2	2	2
76	2	2	3	2	3	1	3	3	3	3	3	4	4	3	4	3	3	3	3	3	3	3	2	2	2
86	2	2	3	1	3	1	3	3	3	3	3	3	3	3	3	3	3	3	3	4	3	3	2	2	2
88	2	2	3	2	2	1	4	4	4	4	4	4	4	4	3	3	3	3	3	3	3	4	2	2	2
93	2	2	3	1	4	2	4	4	4	4	4	4	3	3	4	4	4	3	3	3	3	3	2	2	2
94	2	2	3	2	2	1	4	4	4	4	4	4	4	4	4	4	3	3	3	4	3	3	2	2	2
96	2	2	3	1	3	1	4	4	4	4	4	4	4	4	4	4	4	3	3	4	3	4	2	2	2
103	2	2	3	1	3	1	3	4	4	3	4	4	5	4	4	3	4	2	4	3	3	3	2	2	2
104	2	2	3	1	2	1	4	4	3	2	3	3	4	4	3	2	3	3	3	4	3	2	2	2	1
116	2	2	3	2	5	1	3	3	3	3	3	2	3	3	4	4	3	2	2	4	3	3	1	1	2
118	2	2	3	2	6	2	2	3	3	4	2	2	2	4	3	3	3	3	3	3	3	3	2	1	2
120	2	1	3	2	3	3	2	2	4	2	4	4	4	4	3	3	3	3	3	3	4	4	2	2	2
129	1	2	3	2	6	3	3	2	4	2	3	3	3	4	3	3	3	3	3	3	3	3	2	2	2
130	1	2	3	2	7	2	4	3	4	3	3	3	3	5	4	4	4	4	3	3	3	3	2	1	2
133	1	3	3	2	3	3	2	2	3	2	3	3	3	4	3	3	3	3	3	3	4	4	2	2	2
135	2	3	3	2	3	1	3	2	3	4	3	3	2	3	3	3	3	3	3	3	4	3	2	2	2
141	1	3	3	3	6	2	3	3	3	3	3	3	3	3	3	3	3	3	3	3	3	3	2	2	2
142	1	3	3	2	5	2	3	3	3	3	3	3	3	3	3	3	3	3	3	3	3	3	2	1	2
145	2	2	3	2	5	2	3	3	3	3	3	3	3	3	4	4	4	3	3	3	3	3	2	2	2
151	2	2	3	1	3	1	2	3	3	4	3	2	3	3	4	4	4	3	3	3	3	3	2	2	2
155	1	2	3	2	5	1	3	3	4	4	3	3	3	3	3	3	3	3	3	3	3	3	1	1	1
159	2	2	3	1	6	2	4	3	3	3	3	3	3	3	3	3	3	3	3	3	3	3	1	1	1
160	1	2	3	1	7	3	3	4	3	3	3	3	3	4	3	3	3	3	3	3	3	3	1	1	1
169	2	2	3	1	3	1	3	3	3	3	3	3	3	3	3	3	3	3	3	3	3	3	2	2	2
178	2	3	3	2	6	3	4	4	3	3	3	3	3	4	3	3	4	3	3	3	3	4	2	2	1
179	1	2	3	3	6	1	3	4	3	3	3	3	4	4	3	4	3	4	3	3	4	3	2	2	2
180	2	3	3	2	4	3	4	4	3	4	3	3	4	3	4	3	4	3	4	3	4	3	2	2	2
192	1	2	3	2	5	1	2	3	3	2	3	3	3	3	4	3	3	3	2	3	3	4	2	2	1
193	1	2	3	2	2	3	3	4	3	4	4	3	3	3	4	3	3	4	3	2	4	3	2	2	2
196	2	3	3	2	6	1	3	3	4	4	3	3	4	3	3	4	4	3	3	3	2	3	1	1	1
205	2	2	3	2	2	2	2	3	3	2	2	3	2	2	2	3	3	1	4	4	4	3	2	2	2
217	2	2	3	1	5	8	2	4	1	1	3	3	1	2	2	4	4	3	3	5	5	4	2	2	1
218	1	3	3	3	3	2	3	3	3	4	3	3	3	3	3	3	3	3	3	3	3	3	2	2	2
220	2	3	3	1	2	1	1	2	2	3	3	3	2	2	3	1	2	2	3	3	4	4	1	1	1
239	2	2	3	1	3	4	3	2	4	2	4	4	4	4	2	2	2	2	2	4	4	3	2	2	1
243	1	3	3	2	4	3	3	4	3	3	3	4	4	3	2	3	2	2	4	4	3	2	2	1	1
245	2	3	3	2	2	4	3	3	4	3	3	4	4	4	3	2	3	2	3	4	4	2	2	1	1
246	2	3	3	1	2	5	4	4	3	3	4	4	4	3	3	2	3	2	3	4	4	3	2	1	2
247	1	2	3	1	2	3	4	4	3	3	3	4	4	4	2	2	3	2	2	4	3	3	2	1	1
248	1	2	3	1	2	6	3	3	3	3	3	3	3	3	3	3	3	3	3	3	3	3	2	2	1
258	1	2	3	2	3	6	2	1	3	2	3	4	2	2	2	4	3	4	4	5	4	4	2	2	2
260	1	3	3	3	1	2	3	3	3	4	3	3	3	3	3	3	3	3	3	3	3	3	2	2	2
262	2	3	3	1	2	1	1	2	2	3	3	3	2	2	3	1	2	2	3	3	4	4	2	1	1
268	1	3	3	2	4	8	2	4	4	2	3	3	4	3	2	4	3	2	2	4	5	3	2	2	1
271	2	2	3	1	1	3	3	3	4	4	4	4	4	4	2	2	2	2	2	4	4	3	2	2	1
272	2	3	3	2	1	3	2	4	4	2	3	4	4	3	2	2	2	2	3	4	4	4	2	2	1
273	1	3	3	3	6	8	2	4	3	2	3	3	4	4	2	2	2	3	3	4	4	3	2	2	1
274	1	1	3	3	2	3	4	4	4	3	3	3	4	4	3	3	3	2	2	4	4	4	2	2	1
275	1	3	3	2	5	8	3	4	3	3	3	4	4	3	2	3	2	2	4	4	3	2	2	1	1
277	2	3	3	2	1	4	3	3	4	3	3	4	4	4	3	2	3	2	3	4	4	2	2	1	1
278	2	3	3	2	2	4	4	4	3	3	4	4	4	3	3	2	3	2	3	4	4	3	2	1	2
279	1	2	3	1	2	3	4	4	3	3	3	4	4	4	2	2	3	2	2	4	3	3	2	1	1
280	1	2	3	1	3	7	3	4	4	2	3	4	4	3	3	3	2	3	2	4	4	3	2	2	1
281	1	2	3	2	4	6	3	3	3	3	3	3	3	3	3	3	3	3	3	3	3	4	2	1	2
282	1	3	3	3	5	6	2	2	3	3	3	3	4	4	3	3	4	4	3	3	3	3	2	2	2
284	2	2	3	1	4	5	3	4	4	3	3	3	3	4	3	3	3	2	4	5	4	4	2	2	1
285	1	2	3	3	6	5	5	4	3	3	2	3	4	3	4	2	4	3	3	5	3	4	1	1	1
286	2	3	3	2	3	5	3	3	3	3	3	3	2	2	3	3	3	3	3	3	3	3	1	1	1
287	1	3	3	3	4	8	3	3	3	3	2	2	3	3	4	4	2	4	2	3	3	3	2	2	1
288	2	2	3	3	2	5	4	3	3	4	3	3	4	4	2	3	2	2	3	5	5	5	2	1	1
289	2	3	3	1	1	3	3	3	3	3	3	3	3	3	4	3	4	3	1	4	3	2	2	1	1
290	2	3	3	2	1	2	3	3	3	3	3	3	3	3	4	3	4	2	2	3	3	2	1	1	1
291	2	2	3	3	4	4	3	3	2	3	3	3	3	3	4	4	3	3	3	4	4	5	1	1	1
292	2	3	3	2	3	5	4	3	3	4	3	3	4	3	3	3	3	3	3	3	3	3	2	2	1
293	2	2	3	3	4	5	4	3	3	3	4	4	4	3	4	4	4	2	3	3	4	5	2	1	1
294	2	3	3	2	4	7	5	4	4	4	5	5	5	5	4	4	4	4	4	4	4	4	2	2	1
295	1	2	3	2	2	3	3	3	3	3	3	3	3	3	4	3	5	5	3	5	4	4	2	1	1
296	1	3	3	2	4	7	3	3	3	3	4	3	4	4	3	2	3	3	2	4	3	4	2	1	1
297	1	3	3	2	3	5	5	4	4	2	4	4	4	4	4	3	4	2	2	4	5	4	1	1	1
299	2	2	3	3	2	5	4	3	4	3	4	3	3	3	2	2	3	3	3	4	3	2	2	1	1
300	1	3	3	2	4	6	3	4	4	3	3	3	4	3	3	3	3	3	3	4	3	4	1	1	1
301	2	3	3	3	2	3	3	4	5	4	4	3	3	3	4	3	4	3	3	3	4	3	2	1	1
302	2	2	3	3	4	6	3	2	4	2	3	3	4	3	3	2	2	2	3	4	4	3	2	2	1
303	2	2	3	3	3	7	2	2	2	3	4	3	4	4	4	3	3	2	2	4	4	4	2	1	1
304	2	2	3	2	4	5	2	2	2	3	3	3	4	4	3	3	3	3	2	5	4	4	1	1	1
305	1	2	3	3	6	9	3	3	4	2	4	4	4	4	2	3	3	2	3	4	4	4	2	2	1
306	1	2	3	3	3	5	2	4	4	3	3	3	4	4	3	2	3	2	3	3	4	4	2	2	1
308	1	2	3	3	3	4	3	3	4	2	3	3	4	4	2	3	3	2	3	4	4	4	1	1	1
309	1	1	3	2	2	4	3	3	3	3	4	4	3	3	3	2	2	2	4	4	3	4	1	1	1
310	2	3	3	1	1	2	3	3	2	2	3	3	4	4	3	2	2	2	3	4	4	3	2	2	1
311	2	2	3	2	3	6	3	3	3	2	3	3	3	3	2	3	3	3	3	3	3	3	2	2	1
312	2	2	3	3	4	4	3	3	3	2	3	3	4	4	4	3	4	3	3	3	3	3	2	2	2
313	1	2	3	2	2	5	3	3	3	2	4	4	4	4	3	3	2	2	2	4	4	3	2	2	1
314	1	2	3	2	4	5	3	3	3	3	3	4	4	3	3	3	2	2	2	4	3	3	2	2	1
315	2	3	3	3	6	8	3	3	3	3	3	3	3	3	3	3	3	3	3	3	3	3	2	2	2
316	1	3	3	2	4	8	3	3	3	2	3	3	4	4	3	3	3	2	3	4	4	4	2	1	1
317	2	2	3	3	3	5	3	3	3	3	4	4	4	4	4	3	3	2	3	4	3	3	2	2	1
318	1	2	3	2	3	4	3	3	3	3	3	3	3	4	3	3	4	3	3	5	3	3	2	1	1
319	1	2	3	2	2	5	3	3	3	3	3	3	3	3	3	3	3	3	3	5	4	3	2	2	1
320	2	2	3	3	4	7	4	4	3	4	4	4	3	4	4	4	4	3	3	5	4	3	2	2	1
321	2	3	3	3	4	6	4	4	4	2	3	4	4	4	4	4	4	3	3	4	3	3	2	2	1
322	1	2	3	1	2	4	3	3	3	3	3	3	3	3	3	3	3	3	3	4	3	4	2	2	1
323	2	3	3	2	5	5	3	2	4	2	3	4	4	3	3	3	3	3	3	3	3	4	2	2	2
324	2	3	3	3	10	10	3	3	3	2	3	3	3	3	3	3	3	3	3	3	3	3	2	2	1
325	2	3	3	2	6	8	3	3	2	2	3	3	4	4	4	4	4	3	3	3	3	3	2	2	1
326	1	2	3	2	4	6	3	3	3	3	3	4	3	3	4	4	4	3	3	3	3	3	2	2	1
327	1	2	3	2	3	4	4	4	4	4	4	4	3	3	4	4	4	3	3	3	3	3	2	2	1
328	1	2	3	1	2	4	4	4	4	4	4	4	4	4	4	4	3	3	3	4	3	3	2	2	1
329	1	3	3	2	4	5	3	3	3	3	3	3	3	3	3	3	3	3	3	4	3	4	2	2	1
330	2	2	3	1	2	3	4	4	4	4	4	4	4	4	4	4	4	3	3	4	3	4	2	2	1
331	1	2	3	2	5	6	3	3	3	3	3	3	3	3	4	4	3	3	3	3	3	3	2	2	1
332	1	3	3	2	6	8	2	3	3	4	3	3	4	3	4	4	3	3	3	3	3	3	2	2	1
333	2	3	3	3	4	5	2	3	3	3	4	3	3	4	4	4	4	3	3	4	3	3	2	2	1
334	2	2	3	2	3	5	3	3	4	4	4	4	4	3	4	4	3	3	3	4	4	3	2	2	1
335	2	3	3	3	4	6	2	2	3	2	3	3	3	3	3	4	4	4	3	3	3	4	2	2	1
336	1	4	3	2	4	5	3	4	2	3	3	3	4	4	4		4	3	3	4	3	4	2	1	1
337	1	3	3	3	6	8	3	3	2	2	3	3	4	4	3	3	2	2	3	3	3	3	2	1	1
338	2	3	3	2	3	5	3	3	3	3	3	3	4	4	3	3	3	3	3	3	4	3	2	2	1
339	1	3	3	2	3	3	3	3	3	3	3	3	3	4	3	3	3	3	3	4	4	3	2	2	2
340	1	2	3	3	5	6	3	3	3	3	3	3	3	3	3	3	3	3	3	4	4	3	2	1	1
341	2	2	3	1	2	3	3	3	3	3	3	3	3	3	3	3	3	3	3	4	3	3	2	2	2
342	2	3	3	2	2	2	3	4	4	4	3	4	4	3	4	4	3	3	3	3	3	4	2	2	1
343	2	2	3	1	2	3	4	4	4	4	4	4	4	4	3	3	3	3	3	3	3	4	2	1	1
345	2	3	3	2	6	6	3	3	3	2	3	3	3	3	3	3	3	3	3	3	3	3	2	2	1
346	2	3	3	2	3	4	3	4	2	4	3	4	4	4	4	3	4	4	2	4	3	3	2	2	1
347	1	3	3	3	4	7	2	4	4	2	3	3	4	3	2	4	3	2	2	4	5	3	2	2	1
349	2	2	3	1	1	3	3	4	4	2	4	4	4	4	2	2	2	2	2	4	4	3	2	2	1
350	2	3	3	2	1	3	2	4	4	2	3	4	4	3	2	2	2	2	3	4	4	4	2	2	1
352	1	3	3	1	4	5	3	4	3	3	3	4	4	3	2	3	2	2	4	4	3	2	2	1	1
353	2	3	3	2	2	4	3	3	4	3	3	4	4	4	3	2	3	2	3	4	4	2	2	1	1
354	2	3	3	2	3	4	4	4	3	3	4	4	4	3	3	2	3	2	3	4	4	3	2	1	2
355	1	2	3	2	2	3	4	4	3	3	3	4	4	4	2	2	3	2	2	4	3	3	2	1	1
356	1	3	3	2	3	5	3	2	3	4	3	3	3	3	4	4	4	4	3	3	3	3	2	2	1
357	2	2	3	3	4	5	2	2	2	4	3	3	4	3	2	2	2	2	3	4	4	4	2	1	1
358	1	2	3	1	2	2	3	3	3	3	3	3	3	3	3	3	3	3	3	3	3	3	2	2	1
359	1	2	3	2	3	4	3	3	4	2	4	4	3	3	3	3	3	2	3	4	3	3	2	2	1
361	1	2	3	2	4	6	3	3	2	2	3	4	4	3	2	2	2	2	3	4	4	4	2	1	1
362	2	2	3	2	2	3	3	3	3	3	3	3	3	3	4	4	4	3	3	3	3	3	2	2	2
364	2	3	3	2	3	4	2	3	3	3	4	4	4	3	4	4	3	3	3	3	3	3	2	2	1
367	2	3	3	3	6	8	3	3	2	3	4	4	4	3	3	2	2	2	4	4	3	3	2	2	1
368	2	2	3	1	3	5	2	3	3	2	3	4	3	3	4	4	4	3	3	3	3	3	2	2	1
369	1	2	3	3	4	4	3	3	4	3	4	4	3	3	3	2	2	2	3	5	5	3	2	2	1
371	1	3	3	2	2	5	3	3	3	3	3	3	3	4	3	3	3	3	3	4	4	3	2	1	1
372	1	2	3	3	3	4	3	3	3	3	3	3	3	3	3	3	3	3	3	4	4	3	2	2	1
373	2	2	3	1	1	4	3	3	3	3	3	3	3	3	3	3	3	3	3	4	3	3	2	1	2
374	2	3	3	2	2	3	3	4	4	4	3	4	4	3	4	4	3	3	3	3	3	4	2	2	1
375	2	2	3	1	2	3	4	4	4	4	4	4	4	4	3	3	3	3	3	3	3	4	2	1	1
377	2	3	3	2	3	6	3	3	3	2	3	3	3	3	3	3	3	3	3	3	3	3	2	1	1
378	2	3	3	2	2	4	3	4	2	4	3	4	4	4	4	3	4	4	2	4	3	3	2	2	1
379	1	3	3	3	4	5	2	4	4	2	3	3	4	3	2	4	3	2	2	4	5	3	2	1	1
381	2	2	3	1	2	5	3	4	4	2	4	4	4	4	2	2	2	2	2	4	4	3	2	1	1
382	2	3	3	2	1	5	2	4	4	2	3	4	4	3	2	2	2	2	3	4	4	4	2	2	1
384	1	3	3	1	3	5	3	4	3	3	3	4	4	3	2	3	2	2	4	4	3	2	2	2	1
385	2	3	3	2	3	4	3	3	4	3	3	4	4	4	3	2	3	2	3	4	4	2	2	1	1
386	2	3	3	2	5	6	4	4	3	3	4	4	4	3	3	2	3	2	3	4	4	3	2	2	2
387	1	2	3	2	1	5	4	4	3	3	3	4	4	4	2	2	3	2	2	4	3	3	2	1	1
388	2	3	3	3	3	6	3	4	5	4	4	3	3	3	4	3	4	3	3	3	4	3	2	2	2
389	2	2	3	3	4	6	3	2	4	2	3	3	4	3	3	2	2	2	3	4	4	3	2	2	1
390	2	2	3	3	3	7	2	2	2	3	4	3	4	4	4	3	3	2	2	4	4	4	2	1	1
391	2	2	3	2	3	5	2	2	2	3	3	3	4	4	3	3	3	3	2	5	4	4	1	1	1
392	1	2	3	3	5	9	3	3	4	2	4	4	4	4	2	3	3	2	3	4	4	4	2	2	1
393	1	2	3	3	2	5	2	4	4	3	3	3	4	4	3	2	3	2	3	3	4	4	2	1	1
395	1	2	3	3	1	3	3	3	4	2	3	3	4	4	2	3	3	2	3	4	4	4	2	2	1
396	1	1	3	2	2	4	3	3	3	3	4	4	3	3	3	2	2	2	4	4	3	4	2	1	2
397	2	3	3	1	2	3	3	3	2	2	3	3	4	4	3	2	2	2	3	4	4	3	2	2	1
398	2	2	3	2	2	6	3	3	3	2	3	3	3	3	2	3	3	3	3	3	3	3	2	2	1
399	2	2	3	3	4	5	3	3	3	2	3	3	4	4	4	3	4	3	3	3	3	3	2	2	2
400	1	2	3	2	6	8	3	3	3	2	4	4	4	4	3	3	2	2	2	4	4	3	2	2	1
401	2	2	3	2	2.5	2	1	1	1	1	2	1	2	2	4	3	4	3	2	4	2	4	2	2	2
404	1	1	3	3	8	2	2	2	3	2	4	2	2	1	3	3	2	4	4	4	2	4	2	1	2
405	2	1	3	1	11	2	1	1	1	1	1	2	2	2	2	3	2	1	2	1	1	1	1	1	2
415	1	2	3	3	2	1	3	3	3	2	2	2	2	2	4	4	4	4	3	2	2	2	1	1	1
419	1	2	3	3	2	2	4	4	3	3	3	3	2	2	2	3	3	3	3	3	3	3	2	2	1
420	1	3	3	2	2	1	1	2	1	3	2	3	3	3	4	3	4	3	2	3	3	3	2	2	2
422	2	3	3	2	6	2	2	2	1	2	1	2	3	3	5	3	4	3	2	3	4	4	2	1	2
427	2	3	3	1	10	4	1	1	1	3	2	3	4	3	5	2	5	3	2	3	4	4	1	1	1
443	2	3	3	1	3	3	3	3	3	3	3	3	3	3	3	3	3	3	3	3	3	3	2	2	1
454	1	3	3	1	4	1	2	3	2	3	2	2	4	4	3	2	3	3	3	4	4	4	2	2	2
459	2	1	3	1	4	1	2	2	2	2	2	2	2	2	4	3	4	4	2	4	4	4	2	2	2
464	1	3	3	1	2	1	3	3	1	2	1	2	3	3	4	2	3	3	1	2	3	4	2	2	1
468	2	2	3	2	3	1	2	3	1	2	1	2	3	3	4	2	3	3	1	4	2	2	2	1	1
479	2	2	3	3	4	1	2	2	2	2	2	3	2	2	4	3	4	3	2	4	3	3	1	2	1
483	1	2	3	2	2	1	2	2	1	3	3	1	3	3	3	2	3	3	3	4	4	4	2	2	2
486	2	1	3	1	6	2	2	2	1	2	1	1	2	2	4	2	3	3	2	4	4	4	2	2	2
493	1	3	3	1	6	3	3	3	1	2	2	2	3	3	5	3	4	3	2	4	3	3	2	1	1
498	2	1	3	2	20	5	2	2	2	2	2	2	2	2	5	3	5	5	1	2	2	2	1	1	1
501	1	4	3	2	4	2	2	2	2	3	3	3	3	3	4	2	4	3	2	4	3	4	1	2	2
503	2	3	3	1	6.5	3	2	3	1	3	3	2	3	3	4	3	4	3	2	4	2	2	1	1	2
505	1	3	3	1	5	3	2	2	2	3	2	1	2	2	5	3	4	4	2	3	2	2	1	1	2
507	1	3	3	3	3	2	3	3	3	3	3	2	3	3	3	2	3	2	2	4	3	4	2	2	2
508	1	3	3	3	3	2	3	2	2	3	3	2	3	3	4	2	3	3	3	4	4	5	2	2	2
527	2	2	3	2	3.5	2	3	3	2	3	2	2	2	2	3	2	3	3	3	4	3	4	2	2	2
528	1	2	3	3	4	2	2	2	2	2	1	1	2	2	4	3	3	3	2	5	4	5	2	2	2
531	1	3	3	3	2	1	3	3	2	3	3	3	3	3	4	3	3	3	2	3	3	3	2	1	2
532	1	3	3	2	4	2	2	2	2	3	1	1	2	2	4	3	4	4	2	4	2	3	2	1	2
536	2	2	3	2	3	2	2	1	1	2	1	1	2	2	4	3	4	3	2	4	2	3	1	1	2
538	2	2	3	2	6	2	2	2	1	2	2	2	2	2	4	2	4	3	2	4	2	3	1	2	1
542	2	3	3	1	2	1	3	3	1	2	1	1	2	2	3	2	3	3	2	5	3	4	2	1	2
546	1	2	3	1	2.5	2	3	3	2	2	2	2	2	2	4	3	4	3	2	4	4	4	2	2	2
549	2	2	3	1	4	2	1	1	1	3	1	1	2	2	3	2	4	4	1	4	2	2	2	1	2
552	2	2	3	2	9	6	2	1	1	4	2	2	3	4	4	2	4	3	3	4	3	4	2	1	2
555	2	1	3	1	5	3	2	2	1	2	2	2	3	3	4	2	4	3	3	5	3	4	2	2	2
556	2	1	3	1	9	5	2	3	2	3	2	1	2	2	4	4	5	4	1	3	2	3	1	1	1
557	1	1	3	1	5	4	2	3	1	2	3	2	3	3	5	4	4	4	1	4	2	2	1	1	1
559	2	2	3	1	7	3	3	3	1	2	2	1	2	3	3	2	3	3	2	4	4	5	2	2	2
567	2	2	3	1	6.5	3	1	2	2	3	2	1	2	1	4	2	4	3	2	5	3	5	2	1	2
574	1	2	3	1	6	2	2	2	2	3	2	2	2	3	4	3	4	3	2	4	2	4	2	1	2
575	1	3	3	2	3	2	2	3	1	2	2	2	1	2	4	3	5	4	2	4	2	2	1	1	2
578	1	2	3	2	4	2	2	2	1	3	3	2	3	3	4	2	3	2	3	5	3	4	2	2	2
579	2	3	3	2	9	4	2	3	2	3	2	1	2	2	4	3	4	3	2	4	3	4	2	1	2
583	1	2	3	2	5.2	2	3	3	2	3	1	2	3	2	3	2	2	3	2	5	3	5	2	2	2
587	2	3	3	2	2	1	2	2	2	3	2	2	2	2	3	2	2	3	2	4	3	4	2	1	2
589	2	1	3	3	2	1	1	2	1	2	1	2	2	2	3	2	3	3	3	4	4	4	2	2	2
594	2	3	3	2	5	3	2	3	2	2	2	2	2	2	4	3	4	3	4	4	3	4	2	1	2
598	1	3	3	3	7.3	3	2	2	1	3	1	2	2	2	5	3	5	4	2	4	2	3	1	1	2
600	1	2	3	3	4.5	2	2	2	1	2	2	1	2	2	4	2	3	3	2	5	3	5	2	2	2
601	1	3	3	1	4	3	2	2	1	2	2	2	2	2	3	2	3	2	2	4	3	3	2	2	2
606	2	2	3	2	6	2	2	2	1	2	1	1	2	2	3	2	3	2	2	5	4	3	2	2	2
610	2	2	3	3	3	2	2	2	2	3	3	2	3	3	3	2	3	2	3	5	4	4	2	2	2
611	1	4	3	3	4.5	3	2	1	1	2	2	1	2	1	5	4	4	3	1	3	3	2	1	1	1
613	1	2	3	1	5	3	1	2	1	2	1	2	2	3	2	2	3	2	3	5	4	4	2	2	2
614	2	3	3	2	2	1	1	2	1	2	2	1	2	4	2	3	2	2	3	5	3	3	2	2	2
615	2	3	3	3	7	3	1	2	2	3	2	2	3	3	4	3	4	3	2	4	3	2	1	1	1
616	1	3	3	2	5	3	2	2	2	3	3	2	3	3	2	2	3	3	3	5	4	3	2	2	2
619	1	2	3	2	5.2	3	2	3	1	3	2	2	3	3	3	2	3	2	3	5	4	4	2	2	2
620	2	2	3	2	6.4	3	1	1	1	3	3	2	3	4	4	2	3	2	3	5	4	4	2	2	2
621	2	3	3	1	5	2	1	1	2	2	2	1	2	3	4	2	4	3	2	4	2	4	2	1	2
622	1	2	3	2	5	2	1	2	2	2	2	1	2	3	4	2	3	3	2	5	2	4	2	2	2
624	1	4	3	3	4	3	2	2	1	3	2	1	3	1	3	2	3	2	2	5	3	3	2	2	2
630	1	3	3	2	3.5	2	2	2	1	2	3	1	2	2	4	3	4	3	3	4	3	4	2	1	2
635	1	2	3	2	4	2	1	2	1	3	2	2	2	4	3	2	2	2	2	5	2	4	2	2	2
636	2	1	3	2	3	2	3	3	2	4	4	2	4	4	3	2	3	3	3	4	3	3	2	2	2
637	1	2	3	3	4	1	2	3	2	3	2	3	2	3	3	2	2	3	2	5	4	3	2	2	2
638	2	4	3	3	3	1	2	3	1	2	2	2	2	2	3	3	2	3	2	4	4	3	2	2	2
649	1	3	3	3	6	3	3	4	2	4	3	2	2	3	4	3	4	4	2	4	3	4	2	1	2
19	2	2	4	1	6	2	3	3	2	2	2	3	4	4	4	3	4	2	2	4	2	3	1	2	2
27	2	1	4	2	3	2	3	3	3	3	3	3	3	3	3	3	3	3	3	3	3	3	2	1	2
45	1	3	4	2	2	1	3	3	4	4	4	3	3	4	3	2	2	2	3	4	3	3	2	2	2
53	2	2	4	1	10	3	3	3	2	3	3	3	3	3	4	4	3	3	3	4	4	5	1	1	2
54	2	2	4	3	9	3	2	3	2	2	2	2	2	2	2	3	3	3	3	3	3	1	2	2	2
73	1	4	4	1	0	0	5	1	3	2	4	2	1	3	3	3	3	3	3	4	4	4	2	2	2
111	2	3	4	3	3	2	5	5	5	5	4	4	4	4	4	4	5	5	5	5	5	5	1	1	1
117	1	4	4	1	4	1	3	4	2	4	2	2	2	3	4	4	4	4	2	3	4	4	2	2	2
123	2	4	4	3	4	1	3	3	3	3	4	3	3	3	3	3	3	3	3	3	3	3	2	2	2
124	2	2	4	2	5	2	3	3	3	3	4	3	3	3	3	3	3	3	3	3	3	3	2	2	2
125	1	1	4	1	7	3	3	3	3	3	3	3	3	3	3	3	3	3	3	3	3	3	2	2	2
126	1	4	4	1	3	1	3	3	3	3	3	3	3	3	3	3	3	3	3	3	3	3	2	2	2
128	1	4	4	2	5	1	3	3	3	3	3	3	3	3	3	3	3	3	3	3	3	3	2	2	2
132	2	1	4	2	5	2	3	3	3	3	3	3	3	3	3	3	3	3	3	3	3	3	2	2	2
134	1	2	4	3	4	2	3	1	2	2	2	2	2	3	3	3	3	3	3	3	4	4	2	2	2
137	2	1	4	3	1	1	2	3	2	3	3	2	2	3	3	3	3	3	3	3	3	3	2	2	2
138	1	4	4	2	5	5	3	3	2	3	3	3	3	3	3	3	3	3	3	3	3	3	2	1	2
143	2	1	4	3	0	0	3	3	3	3	3	3	2	4	3	3	3	3	3	3	3	3	2	2	2
146	1	1	4	3	1	1	3	3	3	3	3	3	3	3	3	3	3	3	3	3	3	3	2	2	2
148	2	4	4	2	0	0	3	3	3	3	3	3	4	3	3	3	3	3	3	3	3	3	2	2	2
201	2	2	4	2	4	6	2	3	2	4	1	2	2	4	4	1	4	2	1	1	4	4	2	2	2
202	2	2	4	3	2	3	3	5	2	4	5	3	3	5	5	1	1	1	1	2	2	3	2	2	2
204	1	2	4	3	3	5	3	3	3	3	3	3	3	3	2	3	2	2	3	3	3	3	2	2	2
206	2	2	4	1	1	4	3	3	5	5	1	1	1	1	5	4	4	4	4	4	4	3	1	1	1
207	2	2	4	1	1	3	3	3	3	3	3	2	3	3	2	1	2	2	3	4	4	4	2	2	2
208	2	2	4	3	8	4	4	3	5	1	3	2	3	3	3	1	3	2	3	3	4	4	2	2	2
209	1	2	4	1	2	2	3	3	3	3	3	3	3	3	3	3	3	2	3	3	3	3	2	2	2
210	2	1	4	3	1	1	3	3	3	5	1	1	1	1	1	1	1	1	1	1	1	1	1	1	2
211	1	3	4	2	7	8	1	2	2	2	2	1	2	3	2	1	4	2	3	5	4	4	2	2	1
212	2	3	4	2	3	2	3	2	3	2	4	4	4	4	2	1	3	2	3	4	4	5	2	2	1
213	2	2	4	2	2	4	3	3	3	3	3	3	3	3	3	3	3	3	3	3	3	3	2	1	2
214	2	3	4	3	1	1	3	2	3	3	2	1	2	2	3	3	4	3	3	4	4	3	2	2	1
215	2	3	4	2	5	6	3	3	4	2	2	4	3	3	2	1	3	2	4	2	4	4	2	2	2
216	1	2	4	1	2	3	2	1	3	2	3	4	2	2	2	4	3	4	4	5	4	4	2	2	2
219	2	2	4	1	1	2	1	3	3	3	3	3	3	3	2	1	4	3	4	4	4	4	2	2	1
257	2	3	4	1	2	3	3	3	4	2	2	4	3	3	2	1	3	2	4	2	4	4	2	2	2
261	2	2	4	1	2	3	1	3	3	3	3	3	3	3	2	1	4	3	4	4	4	4	2	2	1
266	1	4	4	1	3	5	4	4	3	3	4	4	4	3	2	2	3	2	2	4	4	3	2	1	1
276	2	1	4	1	3	5	3	4	4	3	4	4	4	3	2	3	2	2	3	4	4	3	2	2	1
283	1	3	4	1	2	4	3	3	4	4	4	3	3	4	3	2	2	2	3	4	3	3	2	1	1
307	2	1	4	2	2	3	3	4	4	2	3	4	4	4	3	2	3	2	3	4	3	3	2	1	1
344	2	4	4	3	4	5	2	3	2	3	3	3	4	4	4	4	4	3	3	3	3	4	2	2	1
360	2	1	4	1	2	3	3	3	3	3	3	3	4	4	3	3	3	3	3	3	3	3	2	2	2
363	1	1	4	1	2	3	3	3	2	2	3	4	4	4	3	3	3	2	3	4	4	3	2	2	2
365	2	4	4	1	1	3	3	3	3	3	3	3	4	3	3	2	2	2	4	4	3	3	2	1	1
366	1	4	4	3	3	4	3	2	2	3	4	4	3	3	4	4	4	3	3	3	3	3	2	2	1
376	2	4	4	3	4	6	2	3	2	3	3	3	4	4	4	4	4	3	3	3	3	4	2	2	1
394	2	1	4	2	1	4	3	4	4	2	3	4	4	4	3	2	3	2	3	4	3	3	2	1	1
402	2	2	4	1	12	4	3	3	1	1	1	1	1	1	1	2	2	2	2	2	2	2	1	1	1
406	1	1	4	2	7	2	3	3	2	2	3	2	3	3	1	1	4	3	2	3	2	3	1	1	1
407	1	2	4	1	10	2	3	3	3	3	3	4	4	3	3	3	3	3	3	3	3	3	2	2	2
408	2	1	4	3	3	1	3	2	3	2	2	2	2	2	3	4	4	3	4	3	5	4	2	1	2
410	1	2	4	3	2	1	2	2	1	1	1	3	2	2	2	4	4	4	1	3	1	2	1	1	1
411	2	1	4	3	4.5	2	3	3	3	3	3	3	3	3	3	3	3	3	3	3	2	3	2	1	1
412	2	2	4	1	3	2	3	3	3	1	1	1	1	1	4	4	4	4	2	4	2	2	1	1	1
413	2	1	4	2	5.5	5	2	2	2	2	2	2	2	2	2	2	2	2	2	4	3	4	2	2	2
414	1	2	4	1	11	2	3	4	2	4	1	1	3	2	4	2	3	5	2	4	4	4	1	1	1
417	1	1	4	2	2	2	3	3	3	3	3	3	3	3	3	4	4	3	3	3	3	3	2	2	1
418	1	2	4	2	1	2	3	3	3	3	3	3	3	3	3	3	3	3	3	3	3	3	2	2	2
425	1	4	4	3	6	4	2	2	1	3	3	3	3	3	4	3	4	3	1	3	2	3	2	2	2
431	2	2	4	1	2	1	3	3	3	2	3	2	2	2	3	2	2	2	2	3	2	2	2	2	2
434	2	2	4	2	2	1	3	3	2	3	3	2	2	2	3	2	2	3	2	3	4	3	2	2	2
435	1	1	4	1	10	5	5	2	1	5	3	3	3	3	4	4	4	4	4	4	4	4	2	2	2
436	1	2	4	1	5	2	3	3	3	3	3	3	3	3	3	3	4	3	3	3	3	3	1	1	1
437	1	1	4	1	3	3	3	3	3	4	5	3	3	3	5	5	5	5	5	2	3	4	2	2	2
439	1	1	4	1	8	3	3	3	3	3	3	3	3	3	4	3	3	3	3	3	3	3	2	2	2
441	2	2	4	3	5	4	3	3	3	3	2	1	2	1	3	3	3	3	3	3	3	3	2	1	1
442	1	2	4	1	1.2	1	3	3	3	2	5	5	5	3	3	2	2	2	3	3	1	1	1	1	1
444	2	2	4	2	5	5	3	4	4	4	2	2	1	3	2	2	3	3	2	4	4	3	1	1	2
445	1	2	4	1	6	3	3	2	1	3	3	2	3	3	4	2	3	2	2	5	4	2	2	1	2
446	2	4	4	3	3	2	4	2	2	2	2	2	2	2	4	3	3	3	4	4	4	4	2	2	2
449	2	4	4	3	3	2	3	3	2	3	3	3	3	3	4	3	3	2	2	4	4	4	2	2	2
453	2	1	4	1	4	1	3	3	2	3	2	2	5	5	4	2	3	3	2	4	4	4	2	2	2
458	1	1	4	3	3	1	3	3	2	2	2	1	3	3	4	2	4	3	2	4	3	3	2	2	2
460	2	2	4	1	3	1	3	3	2	3	2	4	4	4	3	3	3	3	3	4	3	3	2	2	1
466	2	3	4	3	4	1	3	3	1	2	2	2	4	4	4	2	4	3	3	5	4	4	2	2	1
467	1	2	4	1	7	2	3	3	2	2	2	3	3	3	3	2	3	3	1	4	3	4	2	2	2
471	2	4	4	3	10	3	1	1	1	1	1	1	2	2	4	2	4	3	1	4	3	4	2	1	1
478	1	3	4	3	3	1	3	3	3	3	3	3	3	3	3	3	3	3	3	3	3	3	2	2	1
481	2	3	4	3	4	2	3	3	2	2	3	2	3	3	3	2	3	2	2	4	4	4	2	2	2
485	1	1	4	1	3	1	2	3	2	3	2	2	2	2	4	3	4	3	2	5	4	5	2	2	2
487	2	4	4	1	7	3	1	1	1	2	1	1	2	2	4	3	3	3	3	5	4	3	2	2	2
491	2	3	4	1	8	3	2	2	1	2	2	2	3	3	2	2	3	3	3	4	4	4	2	2	2
494	1	2	4	3	5	2	3	2	1	2	2	3	4	4	3	2	3	3	2	3	3	3	2	2	2
495	2	1	4	1	5	2	3	3	1	2	1	1	4	3	2	2	2	2	2	4	4	4	2	2	2
496	2	1	4	2	6	3	2	3	2	3	2	2	3	3	3	3	3	3	2	3	3	3	2	2	2
499	2	2	4	2	4	2	3	3	2	2	1	1	2	2	3	2	3	3	2	5	4	4	2	2	1
500	1	1	4	3	4	2	4	4	2	2	2	2	4	4	4	2	3	3	1	4	2	2	1	2	1
515	2	1	4	3	3	2	2	2	2	3	3	3	3	3	3	3	3	3	1	3	3	3	2	2	2
516	2	1	4	3	2	1	3	3	2	2	3	3	3	3	3	2	3	3	2	4	3	4	2	2	2
517	2	1	4	1	5	3	1	1	1	1	2	2	2	2	3	3	3	3	3	4	3	3	2	2	2
518	1	1	4	2	9	4	2	2	2	3	2	2	2	2	3	2	3	2	2	5	4	5	2	2	2
519	1	4	4	2	2.5	2	2	2	1	2	2	2	2	2	3	2	3	3	3	5	3	5	2	2	2
520	1	1	4	2	4.5	3	3	2	2	3	3	2	3	3	4	2	4	3	2	4	4	5	2	2	2
524	2	1	4	3	4	2	3	3	2	3	3	3	3	3	3	2	3	3	2	4	4	5	2	2	2
529	1	1	4	3	4	2	3	3	3	3	2	2	2	3	4	2	3	2	2	4	3	4	2	2	2
530	1	2	4	2	9	3	2	3	2	3	2	2	2	2	4	2	3	3	2	4	3	4	2	2	2
539	2	4	4	3	6	3	4	3	4	2	2	2	2	2	4	3	4	4	3	4	4	3	1	1	1
540	1	4	4	3	8	4	3	2	2	2	2	3	3	3	3	2	3	3	2	4	4	4	2	2	2
543	2	2	4	1	5	2	2	2	1	2	1	1	2	3	4	3	4	4	1	4	3	4	1	1	1
548	1	1	4	1	4	2	1	1	1	2	3	2	3	3	4	3	4	3	1	4	4	3	2	1	2
550	2	2	4	1	5	2	2	2	2	3	3	2	3	3	4	2	3	3	1	3	3	3	1	1	1
566	2	1	4	2	6	2	3	2	2	3	3	2	3	3	3	2	2	3	3	5	4	4	2	2	2
577	2	1	4	2	4	2	3	3	2	3	3	2	3	3	3	2	3	3	3	5	4	5	2	2	2
582	2	1	4	2	7	3	2	3	1	3	3	2	3	3	3	2	3	3	3	5	3	3	2	2	2
588	2	2	4	3	6	3	2	2	1	2	3	2	3	3	3	2	3	2	3	5	4	4	2	2	2
590	2	2	4	3	10	4	1	2	1	2	1	1	2	2	4	3	3	2	3	5	3	4	2	2	2
593	2	2	4	2	4	2	2	2	1	2	2	1	2	2	5	3	4	4	3	4	4	4	2	2	2
596	2	2	4	2	6	3	2	2	2	3	3	2	3	3	4	2	3	3	3	4	4	4	2	2	2
604	1	1	4	1	5	3	1	1	2	3	2	2	4	4	3	2	3	2	3	5	4	3	2	2	2
612	1	4	4	1	8	3	2	1	1	2	2	2	3	2	2	2	2	3	3	5	4	3	2	2	2
617	1	1	4	1	3	2	2	3	2	3	3	2	2	3	2	2	2	3	3	5	3	3	2	2	2
618	2	2	4	1	7	3	1	1	1	2	2	1	2	2	3	2	3	2	3	4	2	4	2	2	2
626	1	1	4	2	5	2	1	1	1	2	2	2	2	3	2	2	2	3	3	5	4	4	2	2	2
631	2	1	4	1	6	2	2	2	2	4	3	2	3	3	3	2	4	3	2	4	2	4	2	2	2
650	1	1	4	1	5	2	2	3	1	3	4	2	4	4	5	3	3	3	1	4	2	2	1	1	1

## Sheet: Descriptive statistics
		Index	Identity	AL			NL
				Frequency/	Weight/%		Frequency/	Weight/%
		Gender	Man	135	44.41		153	44.22
			Woman	169	55.59		193	55.78
		Age/year	≤18	9	2.96		56	16.18
			19～40	74	24.34		158	45.66
			41～65	154	50.66		106	30.64
			≥66	67	22.04		26	7.51
		Distance from village to township government/km	≤3	100	32.89		107	30.92
			3～6	123	40.46		139	40.17
			≥6	81	26.64		100	28.91
		Area of cultivated land per household	Acres/household	6.1			4
		Number of cultivated land pieces per household	Block/household	3			3.3
		Recent willingness (RW)	Yes	132	43.42		51	14.74
		of NGC	No	173	56.58		295	85.26
		Long-term willingness (LW)	Yes	136	44.74		121	34.97
		of NGC	No	168	55.26		225	65.03

## Sheet: Variables & Statistics
Latent Variables	Observation Variables	Observation Variables meaning and	AL			NL
		value of question items	Mean value	Standard deviation		Mean value	Standard deviation
ES	Current policy/ES1	Current policy's impact on NGC of cultivated land: very serious=1;relatively serious=2;general=3;relatively slight=4;very slight=5	2.51645	0.865869		2.71965	0.825543
	Local government/ES2	Local government's impact on NGC of cultivated land: same as above.	2.75	0.864124		2.86416	0.819939
	Benefit from cultivation/ES3	Benefit from cultivation on NGC of cultivated land: same as above.	2.41118	1.09063		2.61561	1.01417
	Tillage conditions/ES4	Tillage conditions on NGC of cultivated land: same as above.	2.64803	0.780812		2.7659	0.760357
IS	Family expenditure/IS1	Family expenditure on NGC of cultivated land: same as above.	2.52632	0.938556		2.80636	0.843242
	Family livelihood/IS2	Family livelihood on NGC of cultivated land: same as above.	2.54276	0.951875		2.76301	0.935131
	Children's expenses/IS3	Children's expenses on NGC of cultivated land: same as above.	2.83553	0.888109		3.06358	0.837353
	Medical care for the elderly/IS4	Medical care for the elderly on NGC of cultivated land: same as above.	2.73026	0.858168		3.06069	0.763558
PB	Increase economic benefits/PB1	NGC of cultivated land is beneficial to increase economic benefits: very agree=1; comparative identity =2;general=3; comparative disapproval =4;very disagree=5	3.58882	0.952148		3.22543	0.794519
	Improve quality of life/PB2	NGC of cultivated land is conducive to improving quality of life: same as above.	3.04605	0.776622		2.73913	0.781158
	Promote children's development/PB3	NGC of cultivated land is conducive to promoting children's development: same as above.	3.46711	0.846182		3.15029	0.737487
	Improve social status/PB4	NGC of cultivated land is conducive to improving social status: same as above.	3.10855	0.750916		2.80058	0.69938
PR	Legal unishment risk/PR1	NGC of cultivated land is faced with the risk of legal punishment: same as above.	2.51316	0.838913		2.69075	0.729063
	Natural disaster risk/PR2	NGC of cultivated land is faced with the risk of natural disaster: same as above.	3.52303	0.702062		3.72832	0.779919
	Technical hortage risk/PR3	NGC of cultivated land is faced with the risk of technical shortage: same as above.	3.05921	0.762903		3.3237	0.728736
	Funds reakdown risk/PR4	NGC of cultivated land is faced with the risk of funds breakdown: same as above.	3.10855	0.728683		3.3526	0.754529

## Sheet: Model checking
			Fit Index	Absolute Fit Indices					Value Added Fit Indices			Simplified Fit Indices
				χ2/df	GFI	AGFI	RMSEA		NFI	RFI		PGFI	PNFI
			Evaluation criterion	＜3	＞0.8	＞0.8	＜0.08		＞0.8	＞0.8		>0.5	>0.5
			AL	2.752	0.904	0.857	0.079		0.895	0.864		0.61	0.69
			NL	2.809	0.913	0.873	0.076		0.877	0.843		0.624	0.685

## Sheet: Effect analysis
					ES			IS			PB			PR
					AL	NL		AL	NL		AL	NL		AL	NL
				Direct effect	—	—		—	—		0.57	0.33		-0.76	-0.25
				Indirect effect	-0.9	0.28		0.81	-0.3		—	—		—	—
				Total effect	-0.9	0.28		0.81	-0.3		0.57	0.33		-0.76	-0.25

## Sheet: Reliability and validity
		Latent Variable	Observation	AL				NL
			Variable	Factor Loading	KMO	Cronbach's α		Factor	KMO	Cronbach's α
		ES	ES1	0.748	0.709	0.789		0.741	0.71	0.796
			ES2	0.694				0.742
			ES3	0.757				0.775
		IS	IS1	0.785	0.787	0.858		0.793	0.743	0.865
			IS2	0.806				0.851
			IS3	0.718				0.773
			IS4	0.714				0.698
		PB	PB1	0.756	0.686	0.816		0.778	0.663	0.771
			PB2	0.823				0.874
			PB3	0.815				0.801
		PR	PR1	0.64	0.618	0.65		0.702	0.631	0.581
			PR2	0.624				0.732
			PR3	0.828				0.762

## Sheet: Path coefficient
			Path	AL						NL
				Stan. of nonstandardized estimation results				Stan. path coeff.		Stan. of nonstandardized estimation results				Stan. path coef.
				Path coeff.	Stan. error	C.R.	P			Path coeff.	Stan. error	C.R.	P
			ES →PB	-0.642	0.187	-3.441	***	-0.729		0.322	0.137	2.354	0.019	0.414
			IS →PB	0.501	0.19	2.638	0.008	0.581		-0.447	0.128	-3.485	***	-0.616
			ES →PR	0.566	0.165	3.429	***	0.644		-0.441	0.154	-2.857	0.004	-0.581
			IS →PR	-0.541	0.202	-2.676	0.007	-0.625		0.309	0.132	2.337	0.021	0.405
			PR →WNG	-0.57	0.11	-5.161	***	-0.762		-0.199	0.075	-2.657	0.008	-0.251
			PB →WNG	0.436	0.121	3.606	***	0.573		0.212	0.046	4.635	***	0.332
			ES →ES1	1				0.589		1				0.73
			ES →ES2	0.999	0.102	9.83	***	0.603		1.016	0.082	12.389	***	0.744
			ES →ES3	1.768	0.169	10.429	***	0.844		1.344	0.109	12.294	***	0.793
			IS →IS1	1				0.819		1				0.789
			IS →IS2	1.08	0.066	16.321	***	0.863		1.33	0.078	17.102	***	0.918
			IS →IS3	0.802	0.07	11.428	***	0.661		0.921	0.069	13.433	***	0.723
			IS →IS4	0.805	0.066	12.215	***	0.69		0.678	0.064	10.656	***	0.59
			PB →PB1	1				0.624		1				0.687
			PB→PB2	1.406	0.135	10.456	***	0.797		1.327	0.124	10.718	***	0.861
			PB →PB3	1.814	0.169	10.76	***	0.899		1.083	0.111	9.754	***	0.658
			PR →PR2	1				0.794		1				0.496
			PR →PR1	0.898	0.096	9.363	***	0.669		1.083	0.267	4.056	***	0.604
			PR →PR3	0.425	0.077	5.488	***	0.664		1.159	0.237	4.898	***	0.594
			WNG →RW	1				0.902		1				0.901
			WNG →LW	0.819	0.085	9.615	***	0.738		0.764	0.22	3.475	***	0.659
